# Supplementary material for: Conformational Snapshots of CydDC in a Native Lipid Bilayer Coupling Heme Transport to Antibiotic Resistance
Source: Adv Sci (Weinh). 2026 Jun 11:e76081. Online ahead of print. doi: 10.1002/advs.76081 (PMC13337084; doi:10.1002/advs.76081)
Supplement: Supplementary file 2 — Supporting table: advs76081‐sup‐0002‐TableS1.xlsx [file ADVS-9999-e76081-s002.xlsx]

## Sheet: Table S1
Table S1. Taxonomic information of the 913 representative prokaryotic species included in this study.
ID	Gene	Length	Organ_name	ID	kingdom	phylum	class	order	family	genus	species	cydD247	cydD312	cydC81	cydC85	cydC88	cydC132
949052|NP_415407.1	cydD	588	Escherichia coli str. K-12 substr. MG1655	949052	Pseudomonadati	Pseudomonadota	Gammaproteobacteria	Enterobacterales	Enterobacteriaceae	Escherichia	Escherichia coli	F	H
945504|NP_415406.1	cydC	573	Escherichia coli str. K-12 substr. MG1655	945504	Pseudomonadati	Pseudomonadota	Gammaproteobacteria	Enterobacterales	Enterobacteriaceae	Escherichia	Escherichia coli			R	H	T	H
89483954|WP_338918611.1	cydD	1367	Streptomyces hygroscopicus subsp. hygroscopicus	89483954	Bacillati	Actinomycetota	Actinomycetes	Kitasatosporales	Streptomycetaceae	Streptomyces	Streptomyces hygroscopicus	F	H
303176870|WP_359376539.1	cydD	1335	Streptomyces malaysiensis	303176870	Bacillati	Actinomycetota	Actinomycetes	Kitasatosporales	Streptomycetaceae	Streptomyces	Streptomyces malaysiensis	F	H
302516762|WP_211833849.1	cydD	1305	Streptomyces asiaticus	302516762	Bacillati	Actinomycetota	Actinomycetes	Kitasatosporales	Streptomycetaceae	Streptomyces	Streptomyces asiaticus	F	H
95462205|WP_187060754.1	cydD	1294	Streptomyces buecherae	95462205	Bacillati	Actinomycetota	Actinomycetes	Kitasatosporales	Streptomycetaceae	Streptomyces	Streptomyces buecherae	F	H
96743687|WP_079150954.1	cydD	1285	Streptomyces sparsogenes	96743687	Bacillati	Actinomycetota	Actinomycetes	Kitasatosporales	Streptomycetaceae	Streptomyces	Streptomyces sparsogenes	F	H
75182636|WP_135567199.1	cydD	1277	Streptomyces albus	75182636	Bacillati	Actinomycetota	Actinomycetes	Kitasatosporales	Streptomycetaceae	Streptomyces	Streptomyces albus	F	H
91963636|WP_127058413.1	cydD	1257	Veillonella ratti	91963636	Bacillati	Bacillota	Negativicutes	Veillonellales	Veillonellaceae	Veillonella	Veillonella ratti	F	H
85008222|WP_006362953.1	cydD	1257	Slackia exigua	85008222	Bacillati	Actinomycetota	Coriobacteriia	Eggerthellales	Eggerthellaceae	Slackia	Slackia exigua	T	H
91343171|WP_329146295.1	cydD	1246	Streptomyces niveus	91343171	Bacillati	Actinomycetota	Actinomycetes	Kitasatosporales	Streptomycetaceae	Streptomyces	Streptomyces niveus	F	H
91428487|WP_079084351.1	cydD	1244	Streptomyces longwoodensis	91428487	Bacillati	Actinomycetota	Actinomycetes	Kitasatosporales	Streptomycetaceae	Streptomyces	Streptomyces longwoodensis	F	H
97432647|WP_405538782.1	cydD	1242	Streptomyces antimycoticus	97432647	Bacillati	Actinomycetota	Actinomycetes	Kitasatosporales	Streptomycetaceae	Streptomyces	Streptomyces antimycoticus	F	H
96637033|WP_159481951.1	cydD	1239	Streptomyces caniferus	96637033	Bacillati	Actinomycetota	Actinomycetes	Kitasatosporales	Streptomycetaceae	Streptomyces	Streptomyces caniferus	F	H
93730602|WP_009996792.1	cydD	1238	Streptomyces clavuligerus	93730602	Bacillati	Actinomycetota	Actinomycetes	Kitasatosporales	Streptomycetaceae	Streptomyces	Streptomyces clavuligerus	F	H
96793823|WP_329559993.1	cydD	1237	Streptomyces uncialis	96793823	Bacillati	Actinomycetota	Actinomycetes	Kitasatosporales	Streptomycetaceae	Streptomyces	Streptomyces uncialis	F	H
301695354|WP_141568600.1	cydD	1236	Streptomyces ipomoeae	301695354	Bacillati	Actinomycetota	Actinomycetes	Kitasatosporales	Streptomycetaceae	Streptomyces	Streptomyces ipomoeae	F	H
95069953|WP_189500051.1	cydD	1236	Streptomyces diastaticus subsp. diastaticus	95069953	Bacillati	Actinomycetota	Actinomycetes	Kitasatosporales	Streptomycetaceae	Streptomyces	Streptomyces diastaticus	F	H
95435386|WP_053210262.1	cydD	1236	Streptomyces decoyicus	95435386	Bacillati	Actinomycetota	Actinomycetes	Kitasatosporales	Streptomycetaceae	Streptomyces	Streptomyces decoyicus	F	H
97315276|WP_406210260.1	cydD	1235	Streptomyces decoyicus	97315276	Bacillati	Actinomycetota	Actinomycetes	Kitasatosporales	Streptomycetaceae	Streptomyces	Streptomyces decoyicus	F	H
97377975|WP_052860820.1	cydD	1234	Streptomyces celluloflavus	97377975	Bacillati	Actinomycetota	Actinomycetes	Kitasatosporales	Streptomycetaceae	Streptomyces	Streptomyces celluloflavus	F	H
96752631|WP_223660058.1	cydD	1231	Streptomyces angustmyceticus	96752631	Bacillati	Actinomycetota	Actinomycetes	Kitasatosporales	Streptomycetaceae	Streptomyces	Streptomyces angustmyceticus	F	H
300075930|WP_095757095.1	cydD	1228	Streptomyces xinghaiensis S187	300075930	Bacillati	Actinomycetota	Actinomycetes	Kitasatosporales	Streptomycetaceae	Streptomyces	Streptomyces xinghaiensis	F	H
301333383|WP_277411804.1	cydD	1227	Streptomyces nigrescens	301333383	Bacillati	Actinomycetota	Actinomycetes	Kitasatosporales	Streptomycetaceae	Streptomyces	Streptomyces nigrescens	F	H
95543612|WP_326611443.1	cydD	1224	Streptomyces scopuliridis	95543612	Bacillati	Actinomycetota	Actinomycetes	Kitasatosporales	Streptomycetaceae	Streptomyces	Streptomyces scopuliridis	F	H
83055302|WP_127007992.1	cydD	1223	Veillonella seminalis	83055302	Bacillati	Bacillota	Negativicutes	Veillonellales	Veillonellaceae	Veillonella	Veillonella seminalis	F	H
90925565|WP_085924589.1	cydD	1221	Streptomyces platensis	90925565	Bacillati	Actinomycetota	Actinomycetes	Kitasatosporales	Streptomycetaceae	Streptomyces	Streptomyces platensis	F	H
97268703|WP_405185484.1	cydD	1221	Streptomyces albidoflavus	97268703	Bacillati	Actinomycetota	Actinomycetes	Kitasatosporales	Streptomycetaceae	Streptomyces	Streptomyces albidoflavus	F	H
96284321|WP_159744337.1	cydD	1220	Streptomyces tubercidicus	96284321	Bacillati	Actinomycetota	Actinomycetes	Kitasatosporales	Streptomycetaceae	Streptomyces	Streptomyces tubercidicus	F	H
91404318|WP_031128006.1	cydD	1214	Streptomyces fradiae ATCC 10745 = DSM 40063	91404318	Bacillati	Actinomycetota	Actinomycetes	Kitasatosporales	Streptomycetaceae	Other	Other	F	H
97199164|WP_328488033.1	cydD	1213	Streptomyces zaomyceticus	97199164	Bacillati	Actinomycetota	Actinomycetes	Kitasatosporales	Streptomycetaceae	Streptomyces	Streptomyces zaomyceticus	F	H
79899306|WP_205365856.1	cydD	1213	Streptomyces noursei	79899306	Bacillati	Actinomycetota	Actinomycetes	Kitasatosporales	Streptomycetaceae	Streptomyces	Streptomyces noursei	F	H
66856590|WP_003978940.1	cydD	1212	Streptomyces rimosus subsp. rimosus ATCC 10970	66856590	Bacillati	Actinomycetota	Actinomycetes	Kitasatosporales	Streptomycetaceae	Other	Other	F	H
40830647|WP_093655529.1	cydD	1208	Streptomyces wuyuanensis	40830647	Bacillati	Actinomycetota	Actinomycetes	Kitasatosporales	Streptomycetaceae	Streptomyces	Streptomyces wuyuanensis	F	H
300115815|WP_117349699.1	cydD	1208	Streptomyces koyangensis	300115815	Bacillati	Actinomycetota	Actinomycetes	Kitasatosporales	Streptomycetaceae	Streptomyces	Streptomyces koyangensis	F	H
95691003|WP_196479115.1	cydD	1208	Streptomyces gardneri	95691003	Bacillati	Actinomycetota	Actinomycetes	Kitasatosporales	Streptomycetaceae	Streptomyces	Streptomyces gardneri	F	H
91552320|WP_189417235.1	cydD	1205	Streptomyces griseoviridis	91552320	Bacillati	Actinomycetota	Actinomycetes	Kitasatosporales	Streptomycetaceae	Streptomyces	Streptomyces griseoviridis	F	H
95777569|WP_129245800.1	cydD	1204	Streptomyces sioyaensis	95777569	Bacillati	Actinomycetota	Actinomycetes	Kitasatosporales	Streptomycetaceae	Streptomyces	Streptomyces sioyaensis	F	H
97235125|WP_078951266.1	cydD	1204	Streptomyces pristinaespiralis	97235125	Bacillati	Actinomycetota	Actinomycetes	Kitasatosporales	Streptomycetaceae	Streptomyces	Streptomyces pristinaespiralis	F	H
93982436|WP_182776159.1	cydD	1204	Streptomyces murinus	93982436	Bacillati	Actinomycetota	Actinomycetes	Kitasatosporales	Streptomycetaceae	Streptomyces	Streptomyces murinus	F	H
89656535|WP_328544526.1	cydD	1203	Streptomyces europaeiscabiei	89656535	Bacillati	Actinomycetota	Actinomycetes	Kitasatosporales	Streptomycetaceae	Streptomyces	Streptomyces europaeiscabiei	F	H
95591230|WP_189737877.1	cydD	1202	Streptomyces nojiriensis	95591230	Bacillati	Actinomycetota	Actinomycetes	Kitasatosporales	Streptomycetaceae	Streptomyces	Streptomyces nojiriensis	F	H
300122356|WP_344426605.1	cydD	1201	Streptomyces lavendulocolor	300122356	Bacillati	Actinomycetota	Actinomycetes	Kitasatosporales	Streptomycetaceae	Streptomyces	Streptomyces lavendulocolor	F	H
95455618|WP_208420683.1	cydD	1201	Streptomyces cinereoruber	95455618	Bacillati	Actinomycetota	Actinomycetes	Kitasatosporales	Streptomycetaceae	Streptomyces	Streptomyces cinereoruber	F	H
24306641|WP_013002294.1	cydD	1200	Streptomyces scabiei 87.22	24306641	Bacillati	Actinomycetota	Actinomycetes	Kitasatosporales	Streptomycetaceae	Streptomyces	Streptomyces scabiei	F	H
69804897|WP_010354120.1	cydD	1200	Streptomyces acidiscabies	69804897	Bacillati	Actinomycetota	Actinomycetes	Kitasatosporales	Streptomycetaceae	Streptomyces	Streptomyces acidiscabies	F	H
91570366|WP_209515702.1	cydD	1199	Streptomyces syringium	91570366	Bacillati	Actinomycetota	Actinomycetes	Kitasatosporales	Streptomycetaceae	Streptomyces	Streptomyces syringium	F	H
94006103|WP_364627318.1	cydD	1199	Streptomyces hydrogenans	94006103	Bacillati	Actinomycetota	Actinomycetes	Kitasatosporales	Streptomycetaceae	Streptomyces	Streptomyces hydrogenans	F	H
301467039|WP_268207359.1	cydD	1198	Streptomyces shenzhenensis	301467039	Bacillati	Actinomycetota	Actinomycetes	Kitasatosporales	Streptomycetaceae	Streptomyces	Streptomyces shenzhenensis	F	H
86059082|WP_127134935.1	cydD	1196	Veillonella caviae	86059082	Bacillati	Bacillota	Negativicutes	Veillonellales	Veillonellaceae	Veillonella	Veillonella caviae	F	H
86829187|WP_046915385.1	cydD	1196	Streptomyces stelliscabiei	86829187	Bacillati	Actinomycetota	Actinomycetes	Kitasatosporales	Streptomycetaceae	Streptomyces	Streptomyces stelliscabiei	F	H
78637085|WP_077192966.1	cydD	1196	Streptomyces lydicus	78637085	Bacillati	Actinomycetota	Actinomycetes	Kitasatosporales	Streptomycetaceae	Streptomyces	Streptomyces lydicus	F	H
301547399|WP_229699757.1	cydD	1196	Streptomyces kronopolitis	301547399	Bacillati	Actinomycetota	Actinomycetes	Kitasatosporales	Streptomycetaceae	Streptomyces	Streptomyces kronopolitis	F	H
95660376|WP_150229658.1	cydD	1196	Streptomyces filamentosus	95660376	Bacillati	Actinomycetota	Actinomycetes	Kitasatosporales	Streptomycetaceae	Streptomyces	Streptomyces filamentosus	F	H
96271397|WP_005482899.1	cydD	1196	Streptomyces bottropensis ATCC 25435	96271397	Bacillati	Actinomycetota	Actinomycetes	Kitasatosporales	Streptomycetaceae	Streptomyces	Streptomyces bottropensis	F	H
69653027|WP_012864024.1	cydD	1195	Veillonella parvula	69653027	Bacillati	Bacillota	Negativicutes	Veillonellales	Veillonellaceae	Veillonella	Veillonella parvula	F	H
95575134|WP_257856127.1	cydD	1195	Streptomyces yangpuensis	95575134	Bacillati	Actinomycetota	Actinomycetes	Kitasatosporales	Streptomycetaceae	Streptomyces	Streptomyces yangpuensis	F	H
96257704|WP_209209290.1	cydD	1194	Streptomyces smyrnaeus	96257704	Bacillati	Actinomycetota	Actinomycetes	Kitasatosporales	Streptomycetaceae	Streptomyces	Streptomyces smyrnaeus	F	H
51864264|WP_051025898.1	cydD	1193	Streptomyces venezuelae ATCC 10712	51864264	Bacillati	Actinomycetota	Actinomycetes	Kitasatosporales	Streptomycetaceae	Other	Other	F	H
86955609|WP_191868793.1	cydD	1192	Streptomyces virginiae	86955609	Bacillati	Actinomycetota	Actinomycetes	Kitasatosporales	Streptomycetaceae	Streptomyces	Streptomyces virginiae	F	H
95064652|WP_037829826.1	cydD	1192	[Kitasatospora] papulosa	95064652	Other	Other	Other	Other	Other	Other	Other	F	H
95742602|WP_189752799.1	cydD	1190	Streptomyces eurythermus	95742602	Bacillati	Actinomycetota	Actinomycetes	Kitasatosporales	Streptomycetaceae	Streptomyces	Streptomyces eurythermus	F	H
87633017|WP_176144109.1	cydD	1189	Streptomyces microflavus	87633017	Bacillati	Actinomycetota	Actinomycetes	Kitasatosporales	Streptomycetaceae	Streptomyces	Streptomyces microflavus	F	H
95622921|WP_125045989.1	cydD	1189	Streptomyces chrestomyceticus JCM 4735	95622921	Bacillati	Actinomycetota	Actinomycetes	Kitasatosporales	Streptomycetaceae	Streptomyces	Streptomyces chrestomyceticus	F	H
96804615|WP_272259532.1	cydD	1188	Streptomyces xanthophaeus	96804615	Bacillati	Actinomycetota	Actinomycetes	Kitasatosporales	Streptomycetaceae	Streptomyces	Streptomyces xanthophaeus	F	H
97759613|WP_142229448.1	cydD	1188	Streptomyces cavourensis	97759613	Bacillati	Actinomycetota	Actinomycetes	Kitasatosporales	Streptomycetaceae	Streptomyces	Streptomyces cavourensis	F	H
97337296|WP_403281654.1	cydD	1188	Streptomyces bacillaris	97337296	Bacillati	Actinomycetota	Actinomycetes	Kitasatosporales	Streptomycetaceae	Streptomyces	Streptomyces bacillaris	F	H
95612284|WP_150528537.1	cydD	1186	Streptomyces vinaceus	95612284	Bacillati	Actinomycetota	Actinomycetes	Kitasatosporales	Streptomycetaceae	Streptomyces	Streptomyces vinaceus	F	H
95536492|WP_055606849.1	cydD	1186	Streptomyces prasinus	95536492	Bacillati	Actinomycetota	Actinomycetes	Kitasatosporales	Streptomycetaceae	Streptomyces	Streptomyces prasinus	F	H
91410481|WP_124289053.1	cydD	1186	Streptomyces goshikiensis	91410481	Bacillati	Actinomycetota	Actinomycetes	Kitasatosporales	Streptomycetaceae	Other	Other	F	H
95498262|WP_031156125.1	cydD	1185	Streptomyces erythrochromogenes	95498262	Bacillati	Actinomycetota	Actinomycetes	Kitasatosporales	Streptomycetaceae	Streptomyces	Streptomyces erythrochromogenes	F	H
91418689|WP_150481877.1	cydD	1185	Streptomyces coeruleorubidus	91418689	Bacillati	Actinomycetota	Actinomycetes	Kitasatosporales	Streptomycetaceae	Streptomyces	Streptomyces coeruleorubidus	F	H
31231253|WP_051709073.1	cydD	1185	Streptomyces atroolivaceus	31231253	Bacillati	Actinomycetota	Actinomycetes	Kitasatosporales	Streptomycetaceae	Streptomyces	Streptomyces atroolivaceus	F	H
97282510|WP_405448290.1	cydD	1185	Streptomyces achromogenes	97282510	Bacillati	Actinomycetota	Actinomycetes	Kitasatosporales	Streptomycetaceae	Streptomyces	Streptomyces achromogenes	F	H
97343643|WP_330320372.1	cydD	1184	Streptomyces clavifer	97343643	Bacillati	Actinomycetota	Actinomycetes	Kitasatosporales	Streptomycetaceae	Streptomyces	Streptomyces clavifer	F	H
41541340|WP_010985685.1	cydD	1184	Streptomyces avermitilis MA-4680 = NBRC 14893	41541340	Bacillati	Actinomycetota	Actinomycetes	Kitasatosporales	Streptomycetaceae	Other	Other	F	H
55657475|WP_108150158.1	cydD	1183	Streptomyces lunaelactis	55657475	Bacillati	Actinomycetota	Actinomycetes	Kitasatosporales	Streptomycetaceae	Streptomyces	Streptomyces lunaelactis	F	H
91463512|WP_037650510.1	cydD	1183	Streptomyces griseofuscus	91463512	Bacillati	Actinomycetota	Actinomycetes	Kitasatosporales	Streptomycetaceae	Streptomyces	Streptomyces griseofuscus	F	H
95449971|WP_135787170.1	cydD	1183	Streptomyces bauhiniae	95449971	Bacillati	Actinomycetota	Actinomycetes	Kitasatosporales	Streptomycetaceae	Streptomyces	Streptomyces bauhiniae	F	H
91530753|WP_135791332.1	cydD	1182	Streptomyces griseoluteus	91530753	Bacillati	Actinomycetota	Actinomycetes	Kitasatosporales	Streptomycetaceae	Streptomyces	Streptomyces griseoluteus	F	H
91313747|WP_317819406.1	cydD	1182	Streptomyces cyaneofuscatus	91313747	Bacillati	Actinomycetota	Actinomycetes	Kitasatosporales	Streptomycetaceae	Streptomyces	Streptomyces cyaneofuscatus	F	H
300100100|WP_031179122.1	cydD	1181	Streptomyces seoulensis	300100100	Bacillati	Actinomycetota	Actinomycetes	Kitasatosporales	Streptomycetaceae	Streptomyces	Streptomyces seoulensis	F	H
91306448|WP_064728764.1	cydD	1181	Streptomyces parvulus	91306448	Bacillati	Actinomycetota	Actinomycetes	Kitasatosporales	Streptomycetaceae	Streptomyces	Streptomyces parvulus	F	H
49384822|WP_030225296.1	cydD	1181	Streptomyces lavendulae subsp. lavendulae	49384822	Bacillati	Actinomycetota	Actinomycetes	Kitasatosporales	Streptomycetaceae	Streptomyces	Streptomyces lavendulae	F	H
95601781|WP_267259153.1	cydD	1180	Streptomyces tanashiensis	95601781	Bacillati	Actinomycetota	Actinomycetes	Kitasatosporales	Streptomycetaceae	Streptomyces	Streptomyces tanashiensis	F	H
91544846|WP_326753756.1	cydD	1180	Streptomyces hirsutus	91544846	Bacillati	Actinomycetota	Actinomycetes	Kitasatosporales	Streptomycetaceae	Streptomyces	Streptomyces hirsutus	F	H
57775080|WP_016476574.1	cydD	1179	Veillonella atypica	57775080	Bacillati	Bacillota	Negativicutes	Veillonellales	Veillonellaceae	Other	Other	F	H
97407103|WP_078507484.1	cydD	1178	Streptomyces turgidiscabies	97407103	Bacillati	Actinomycetota	Actinomycetes	Kitasatosporales	Streptomycetaceae	Streptomyces	Streptomyces turgidiscabies	F	H
95531572|WP_189953381.1	cydD	1178	Streptomyces roseolus	95531572	Bacillati	Actinomycetota	Actinomycetes	Kitasatosporales	Streptomycetaceae	Streptomyces	Streptomyces roseolus	F	H
97424140|WP_310113996.1	cydD	1177	Pseudarthrobacter oxydans	97424140	Bacillati	Actinomycetota	Actinomycetes	Micrococcales	Micrococcaceae	Pseudarthrobacter	Pseudarthrobacter oxydans	F	H
97295464|WP_406410201.1	cydD	1175	Streptomyces halstedii	97295464	Bacillati	Actinomycetota	Actinomycetes	Kitasatosporales	Streptomycetaceae	Streptomyces	Streptomyces halstedii	F	H
65911358|WP_057664373.1	cydD	1175	Streptomyces anulatus	65911358	Bacillati	Actinomycetota	Actinomycetes	Kitasatosporales	Streptomycetaceae	Streptomyces	Streptomyces anulatus	F	H
303479074|WP_398814145.1	cydD	1174	Streptomyces rubiginosohelvolus	303479074	Bacillati	Actinomycetota	Actinomycetes	Kitasatosporales	Streptomycetaceae	Streptomyces	Streptomyces rubiginosohelvolus	F	H
95486107|WP_364890763.1	cydD	1174	Streptomyces griseus	95486107	Bacillati	Actinomycetota	Actinomycetes	Kitasatosporales	Streptomycetaceae	Streptomyces	Streptomyces griseus	F	H
91283203|WP_120051674.1	cydD	1174	Streptomyces griseorubiginosus	91283203	Bacillati	Actinomycetota	Actinomycetes	Kitasatosporales	Streptomycetaceae	Streptomyces	Streptomyces griseorubiginosus	F	H
96785753|WP_006141350.1	cydD	1174	Streptomyces jietaisiensis	96785753	Bacillati	Actinomycetota	Actinomycetes	Kitasatosporales	Streptomycetaceae	Streptomyces	Streptomyces griseoaurantiacus	F	H
27784161|WP_010060488.1	cydD	1174	Streptomyces globisporus C-1027	27784161	Bacillati	Actinomycetota	Actinomycetes	Kitasatosporales	Streptomycetaceae	Streptomyces	Streptomyces globisporus	F	H
63981309|WP_030276508.1	cydD	1174	Streptomyces californicus	63981309	Bacillati	Actinomycetota	Actinomycetes	Kitasatosporales	Streptomycetaceae	Other	Other	F	H
95513218|WP_074992783.1	cydD	1173	Streptomyces misionensis	95513218	Bacillati	Actinomycetota	Actinomycetes	Kitasatosporales	Streptomycetaceae	Streptomyces	Streptomyces misionensis	F	H
79932351|WP_192361516.1	cydD	1173	Streptomyces caniscabiei	79932351	Bacillati	Actinomycetota	Actinomycetes	Kitasatosporales	Streptomycetaceae	Streptomyces	Streptomyces caniscabiei	F	H
91296496|WP_189740525.1	cydD	1172	Streptomyces tendae	91296496	Bacillati	Actinomycetota	Actinomycetes	Kitasatosporales	Streptomycetaceae	Streptomyces	Streptomyces tendae	F	H
91289815|WP_150193405.1	cydD	1172	Streptomyces parvus	91289815	Bacillati	Actinomycetota	Actinomycetes	Kitasatosporales	Streptomycetaceae	Streptomyces	Streptomyces parvus	F	H
97463795|WP_405696863.1	cydD	1172	Streptomyces coelicoflavus	97463795	Bacillati	Actinomycetota	Actinomycetes	Kitasatosporales	Streptomycetaceae	Streptomyces	Streptomyces coelicoflavus	F	H
95520948|WP_114245569.1	cydD	1172	Streptomyces atratus	95520948	Bacillati	Actinomycetota	Actinomycetes	Kitasatosporales	Streptomycetaceae	Streptomyces	Streptomyces atratus	F	H
91385106|WP_326651140.1	cydD	1172	Streptomyces anthocyanicus	91385106	Bacillati	Actinomycetota	Actinomycetes	Kitasatosporales	Streptomycetaceae	Streptomyces	Streptomyces anthocyanicus	F	H
93930337|WP_327396082.1	cydD	1171	Streptomyces phaeochromogenes	93930337	Bacillati	Actinomycetota	Actinomycetes	Kitasatosporales	Streptomycetaceae	Streptomyces	Streptomyces phaeochromogenes	F	H
69762277|WP_194276923.1	cydD	1171	Streptomyces olivaceus	69762277	Bacillati	Actinomycetota	Actinomycetes	Kitasatosporales	Streptomycetaceae	Streptomyces	Streptomyces olivaceus	F	H
96278148|WP_189818441.1	cydD	1171	Streptomyces olivaceoviridis	96278148	Bacillati	Actinomycetota	Actinomycetes	Kitasatosporales	Streptomycetaceae	Streptomyces	Streptomyces olivaceoviridis	F	H
96645220|WP_033309854.1	cydD	1171	Streptomyces iakyrus	96645220	Bacillati	Actinomycetota	Actinomycetes	Kitasatosporales	Streptomycetaceae	Streptomyces	Streptomyces iakyrus	F	H
96293041|WP_190028359.1	cydD	1170	Streptomyces xanthochromogenes	96293041	Bacillati	Actinomycetota	Actinomycetes	Kitasatosporales	Streptomycetaceae	Streptomyces	Streptomyces xanthochromogenes	F	H
96656636|WP_109029121.1	cydD	1169	Streptomyces rubrogriseus	96656636	Bacillati	Actinomycetota	Actinomycetes	Kitasatosporales	Streptomycetaceae	Streptomyces	Streptomyces rubrogriseus	F	H
97359228|WP_403323543.1	cydD	1169	Streptomyces flaveolus	97359228	Bacillati	Actinomycetota	Actinomycetes	Kitasatosporales	Streptomycetaceae	Streptomyces	Streptomyces flaveolus	F	H
97385983|WP_404715261.1	cydD	1169	Streptomyces albogriseolus	97385983	Bacillati	Actinomycetota	Actinomycetes	Kitasatosporales	Streptomycetaceae	Streptomyces	Streptomyces albogriseolus	F	H
303245078|WP_189480301.1	cydD	1169	Streptomyces pseudogriseolus	303245078	Bacillati	Actinomycetota	Actinomycetes	Kitasatosporales	Streptomycetaceae	Other	Other	F	H
99699807|WP_290013477.1	cydD	1168	Streptomyces mutabilis	99699807	Bacillati	Actinomycetota	Actinomycetes	Kitasatosporales	Streptomycetaceae	Streptomyces	Streptomyces mutabilis	F	H
91328515|WP_150501272.1	cydD	1168	Streptomyces chartreusis	91328515	Bacillati	Actinomycetota	Actinomycetes	Kitasatosporales	Streptomycetaceae	Streptomyces	Streptomyces chartreusis	F	H
91510242|WP_225641900.1	cydD	1167	Streptomyces werraensis	91510242	Bacillati	Actinomycetota	Actinomycetes	Kitasatosporales	Streptomycetaceae	Streptomyces	Streptomyces werraensis	F	H
90943913|WP_306692585.1	cydD	1167	Streptomyces rochei	90943913	Bacillati	Actinomycetota	Actinomycetes	Kitasatosporales	Streptomycetaceae	Streptomyces	Streptomyces rochei	F	H
93999338|WP_328510075.1	cydD	1167	Streptomyces mirabilis	93999338	Bacillati	Actinomycetota	Actinomycetes	Kitasatosporales	Streptomycetaceae	Streptomyces	Streptomyces mirabilis	F	H
95505960|WP_108933702.1	cydD	1167	Streptomyces ardesiacus	95505960	Bacillati	Actinomycetota	Actinomycetes	Kitasatosporales	Streptomycetaceae	Streptomyces	Streptomyces ardesiacus	F	H
93956565|WP_266541959.1	cydD	1167	Streptomyces antibioticus	93956565	Bacillati	Actinomycetota	Actinomycetes	Kitasatosporales	Streptomycetaceae	Streptomyces	Streptomyces antibioticus	F	H
300090581|WP_190230831.1	cydD	1166	Streptomyces umbrinus	300090581	Bacillati	Actinomycetota	Actinomycetes	Kitasatosporales	Streptomycetaceae	Streptomyces	Streptomyces umbrinus	F	H
97484892|WP_030552773.1	cydD	1166	Kitasatospora aureofaciens	97484892	Bacillati	Actinomycetota	Actinomycetes	Kitasatosporales	Streptomycetaceae	Kitasatospora	Kitasatospora aureofaciens	F	H
95476119|WP_108707746.1	cydD	1165	Streptomyces nigra	95476119	Bacillati	Actinomycetota	Actinomycetes	Kitasatosporales	Streptomycetaceae	Streptomyces	Streptomyces nigra	F	H
301207970|WP_150471811.1	cydD	1165	Streptomyces galilaeus	301207970	Bacillati	Actinomycetota	Actinomycetes	Kitasatosporales	Streptomycetaceae	Streptomyces	Streptomyces galilaeus	F	H
93884561|WP_121546666.1	cydD	1165	Streptomyces fungicidicus	93884561	Bacillati	Actinomycetota	Actinomycetes	Kitasatosporales	Streptomycetaceae	Streptomyces	Streptomyces fungicidicus	F	H
93763480|WP_328735673.1	cydD	1165	Streptomyces bobili	93763480	Bacillati	Actinomycetota	Actinomycetes	Kitasatosporales	Streptomycetaceae	Streptomyces	Streptomyces bobili	F	H
97450638|WP_261675301.1	cydD	1165	Streptomyces althioticus	97450638	Bacillati	Actinomycetota	Actinomycetes	Kitasatosporales	Streptomycetaceae	Streptomyces	Streptomyces althioticus	F	H
95078540|WP_266270534.1	cydD	1165	Kitasatospora purpeofusca	95078540	Bacillati	Actinomycetota	Actinomycetes	Kitasatosporales	Streptomycetaceae	Kitasatospora	Kitasatospora purpeofusca	F	H
91471589|WP_189923740.1	cydD	1163	Streptomyces asoensis	91471589	Bacillati	Actinomycetota	Actinomycetes	Kitasatosporales	Streptomycetaceae	Streptomyces	Streptomyces asoensis	F	H
95699607|WP_330325759.1	cydD	1162	Streptomyces pseudovenezuelae	95699607	Bacillati	Actinomycetota	Actinomycetes	Kitasatosporales	Streptomycetaceae	Streptomyces	Streptomyces pseudovenezuelae	F	H
91478875|WP_189590468.1	cydD	1162	Streptomyces massasporeus	91478875	Bacillati	Actinomycetota	Actinomycetes	Kitasatosporales	Streptomycetaceae	Streptomyces	Streptomyces massasporeus	F	H
95795838|WP_184909791.1	cydD	1162	Streptomyces luteogriseus	95795838	Bacillati	Actinomycetota	Actinomycetes	Kitasatosporales	Streptomycetaceae	Streptomyces	Streptomyces luteogriseus	F	H
93839769|WP_184847939.1	cydD	1162	Streptomyces collinus	93839769	Bacillati	Actinomycetota	Actinomycetes	Kitasatosporales	Streptomycetaceae	Streptomyces	Streptomyces collinus	F	H
89558421|WP_328781668.1	cydD	1162	Streptomyces canus	89558421	Bacillati	Actinomycetota	Actinomycetes	Kitasatosporales	Streptomycetaceae	Streptomyces	Streptomyces canus	F	H
99014239|WP_091466713.1	cydD	1158	Paenarthrobacter nitroguajacolicus	99014239	Bacillati	Actinomycetota	Actinomycetes	Micrococcales	Micrococcaceae	Paenarthrobacter	Paenarthrobacter nitroguajacolicus	F	H
95787236|WP_326573503.1	cydD	1155	Actinacidiphila glaucinigra	95787236	Bacillati	Actinomycetota	Actinomycetes	Kitasatosporales	Streptomycetaceae	Actinacidiphila	Actinacidiphila glaucinigra	F	H
93243268|WP_144933145.1	cydD	1148	Kocuria marina	93243268	Bacillati	Actinomycetota	Actinomycetes	Micrococcales	Micrococcaceae	Other	Other	F	H
79885440|WP_207604849.1	cydD	1145	Paenarthrobacter ureafaciens	79885440	Bacillati	Actinomycetota	Actinomycetes	Micrococcales	Micrococcaceae	Other	Other	F	H
92751002|WP_354225556.1	cydD	1142	Arthrobacter bambusae	92751002	Bacillati	Actinomycetota	Actinomycetes	Micrococcales	Micrococcaceae	Arthrobacter	Arthrobacter bambusae	F	H
84017837|WP_189075724.1	cydD	1139	Paenarthrobacter nicotinovorans	84017837	Bacillati	Actinomycetota	Actinomycetes	Micrococcales	Micrococcaceae	Paenarthrobacter	Paenarthrobacter nicotinovorans	F	H
97300686|WP_141281947.1	cydD	1137	Paenarthrobacter aurescens	97300686	Bacillati	Actinomycetota	Actinomycetes	Micrococcales	Micrococcaceae	Paenarthrobacter	Paenarthrobacter aurescens	F	H
96610380|WP_038679744.1	cydD	1128	Pimelobacter simplex	96610380	Bacillati	Actinomycetota	Actinomycetes	Propionibacteriales	Nocardioidaceae	Pimelobacter	Pimelobacter simplex	F	H
86842224|WP_259855057.1	cydD	1128	Brevibacterium luteolum	86842224	Bacillati	Actinomycetota	Actinomycetes	Micrococcales	Brevibacteriaceae	Brevibacterium	Brevibacterium luteolum	F	H
95607164|WP_152274314.1	cydD	1115	Arthrobacter koreensis	95607164	Bacillati	Actinomycetota	Actinomycetes	Micrococcales	Micrococcaceae	Arthrobacter	Arthrobacter koreensis	F	H
92873184|WP_013227296.1	cydD	1115	Amycolatopsis mediterranei S699	92873184	Bacillati	Actinomycetota	Actinomycetes	Pseudonocardiales	Pseudonocardiaceae	Amycolatopsis	Amycolatopsis mediterranei	F	H
301844623|WP_123684278.1	cydD	1064	Amycolatopsis thermoflava	301844623	Bacillati	Actinomycetota	Actinomycetes	Pseudonocardiales	Pseudonocardiaceae	Amycolatopsis	Amycolatopsis thermoflava	F	H
66718736|WP_218399857.1	cydD	668	Nocardia nova	66718736	Bacillati	Actinomycetota	Actinomycetes	Mycobacteriales	Nocardiaceae	Nocardia	Nocardia nova	F	H
94726794|WP_220057388.1	cydD	667	Shewanella mangrovisoli	94726794	Pseudomonadati	Pseudomonadota	Gammaproteobacteria	Alteromonadales	Shewanellaceae	Shewanella	Shewanella mangrovisoli	F	H
97471418|WP_409348684.1	cydD	661	Nocardia fluminea	97471418	Bacillati	Actinomycetota	Actinomycetes	Mycobacteriales	Nocardiaceae	Nocardia	Nocardia fluminea	F	H
301338369|WP_306684686.1	cydD	650	Shewanella oncorhynchi	301338369	Pseudomonadati	Pseudomonadota	Gammaproteobacteria	Alteromonadales	Shewanellaceae	Shewanella	Shewanella oncorhynchi	F	H
11771211|WP_012196728.1	cydD	644	Shewanella baltica OS678	11771211	Pseudomonadati	Pseudomonadota	Gammaproteobacteria	Alteromonadales	Shewanellaceae	Shewanella	Shewanella baltica	F	H
84622067|WP_201528922.1	cydD	644	Psychrobacter sanguinis	84622067	Pseudomonadati	Pseudomonadota	Gammaproteobacteria	Moraxellales	Moraxellaceae	Psychrobacter	Psychrobacter sanguinis	F	H
67444690|WP_061782954.1	cydD	643	Shewanella putrefaciens	67444690	Pseudomonadati	Pseudomonadota	Gammaproteobacteria	Alteromonadales	Shewanellaceae	Shewanella	Shewanella putrefaciens	F	H
75187551|WP_218738032.1	cydD	641	Shewanella xiamenensis	75187551	Pseudomonadati	Pseudomonadota	Gammaproteobacteria	Alteromonadales	Shewanellaceae	Shewanella	Shewanella xiamenensis	F	H
98193757|WP_284566893.1	cydD	639	Xanthomonas translucens pv. graminis	98193757	Pseudomonadati	Pseudomonadota	Gammaproteobacteria	Lysobacterales	Lysobacteraceae	Xanthomonas	Xanthomonas graminis	F	H
32214043|WP_074092671.1	cydD	637	Paenibacillus xylanexedens	32214043	Bacillati	Bacillota	Bacilli	Bacillales	Paenibacillaceae	Paenibacillus	Paenibacillus xylanexedens	F	H
45618139|WP_053095270.1	cydD	635	Neomoorella thermoacetica	45618139	Bacillati	Bacillota	Clostridia	Neomoorellales	Neomoorellaceae	Neomoorella	Neomoorella thermoacetica	F	H
99798959|WP_339087395.1	cydD	629	Shewanella chilikensis	99798959	Pseudomonadati	Pseudomonadota	Gammaproteobacteria	Alteromonadales	Shewanellaceae	Shewanella	Shewanella chilikensis	F	H
72768026|WP_127594409.1	cydD	626	Paenibacillus lautus NBRC 15380	72768026	Bacillati	Bacillota	Bacilli	Bacillales	Paenibacillaceae	Paenibacillus	Paenibacillus lautus	F	H
95402296|WP_210094042.1	cydD	626	Paenibacillus lactis	95402296	Bacillati	Bacillota	Bacilli	Bacillales	Paenibacillaceae	Paenibacillus	Paenibacillus lactis	F	H
93807830|WP_025010345.1	cydD	625	Shewanella algae	93807830	Pseudomonadati	Pseudomonadota	Gammaproteobacteria	Alteromonadales	Shewanellaceae	Shewanella	Shewanella algae	F	H
97130966|WP_175381520.1	cydD	624	Paenibacillus taichungensis	97130966	Bacillati	Bacillota	Bacilli	Bacillales	Paenibacillaceae	Paenibacillus	Paenibacillus taichungensis	F	H
98572144|WP_127537398.1	cydD	622	Paenibacillus illinoisensis NBRC 15959	98572144	Bacillati	Bacillota	Bacilli	Bacillales	Paenibacillaceae	Paenibacillus	Paenibacillus illinoisensis	F	H
89632841|WP_109990720.1	cydD	620	Lactococcus lactis subsp. lactis	89632841	Bacillati	Bacillota	Bacilli	Lactobacillales	Streptococcaceae	Lactococcus	Lactococcus lactis	M	H
66834362|WP_203011440.1	cydD	619	Rhodococcus ruber	66834362	Bacillati	Actinomycetota	Actinomycetes	Mycobacteriales	Nocardiaceae	Rhodococcus	Rhodococcus ruber	F	H
93094577|WP_033512605.1	cydD	616	Bifidobacterium mongoliense DSM 21395	93094577	Bacillati	Actinomycetota	Actinomycetes	Bifidobacteriales	Bifidobacteriaceae	Bifidobacterium	Bifidobacterium mongoliense	M	H
31571641|WP_036677091.1	cydD	614	Paenibacillus odorifer	31571641	Bacillati	Bacillota	Bacilli	Bacillales	Paenibacillaceae	Other	Other	F	H
97132418|WP_175382334.1	cydD	613	Paenibacillus taichungensis	97132418	Bacillati	Bacillota	Bacilli	Bacillales	Paenibacillaceae	Paenibacillus	Paenibacillus taichungensis	F	H
302270023|WP_115247642.1	cydD	613	Moraxella lacunata	302270023	Pseudomonadati	Pseudomonadota	Gammaproteobacteria	Moraxellales	Moraxellaceae	Moraxella	Moraxella lacunata	F	H
97555410|WP_063480723.1	cydD	612	Paenibacillus glucanolyticus	97555410	Bacillati	Bacillota	Bacilli	Bacillales	Paenibacillaceae	Paenibacillus	Paenibacillus glucanolyticus	F	H
97325161|WP_317292636.1	cydD	612	Cobetia amphilecti	97325161	Pseudomonadati	Pseudomonadota	Gammaproteobacteria	Oceanospirillales	Halomonadaceae	Cobetia	Cobetia amphilecti	F	H
61131423|WP_011207119.1	cydD	611	Nocardia farcinica IFM 10152	61131423	Bacillati	Actinomycetota	Actinomycetes	Mycobacteriales	Nocardiaceae	Nocardia	Nocardia farcinica	F	H
91565683|WP_033498219.1	cydD	610	Bifidobacterium coryneforme	91565683	Bacillati	Actinomycetota	Actinomycetes	Bifidobacteriales	Bifidobacteriaceae	Bifidobacterium	Bifidobacterium coryneforme	M	H
95765698|WP_281809922.1	cydD	609	Xanthobacter flavus	95765698	Pseudomonadati	Pseudomonadota	Alphaproteobacteria	Hyphomicrobiales	Xanthobacteraceae	Xanthobacter	Xanthobacter flavus	F	H
301975468|WP_080947048.1	cydD	609	Moraxella bovoculi	301975468	Pseudomonadati	Pseudomonadota	Gammaproteobacteria	Moraxellales	Moraxellaceae	Moraxella	Moraxella bovoculi	F	H
95353588|WP_190211457.1	cydD	609	Kitasatospora indigofera	95353588	Bacillati	Actinomycetota	Actinomycetes	Kitasatosporales	Streptomycetaceae	Kitasatospora	Kitasatospora indigofera	F	H
99727771|WP_257740079.1	cydD	609	Kerstersia gyiorum	99727771	Pseudomonadati	Pseudomonadota	Betaproteobacteria	Burkholderiales	Alcaligenaceae	Kerstersia	Kerstersia gyiorum	F	H
91380706|WP_328658989.1	cydD	608	Nocardia salmonicida	91380706	Bacillati	Actinomycetota	Actinomycetes	Mycobacteriales	Nocardiaceae	Nocardia	Nocardia salmonicida	F	H
32217531|WP_074095106.1	cydD	607	Paenibacillus xylanexedens	32217531	Bacillati	Bacillota	Bacilli	Bacillales	Paenibacillaceae	Paenibacillus	Paenibacillus xylanexedens	F	H
95405133|WP_007131321.1	cydD	607	Paenibacillus lactis	95405133	Bacillati	Bacillota	Bacilli	Bacillales	Paenibacillaceae	Paenibacillus	Paenibacillus lactis	F	H
93476867|WP_100526287.1	cydD	607	Paenibacillus amylolyticus	93476867	Bacillati	Bacillota	Bacilli	Bacillales	Paenibacillaceae	Other	Other	F	H
97326683|WP_317292087.1	cydD	607	Cobetia amphilecti	97326683	Pseudomonadati	Pseudomonadota	Gammaproteobacteria	Oceanospirillales	Halomonadaceae	Cobetia	Cobetia amphilecti	F	H
72768244|WP_127594595.1	cydD	606	Paenibacillus lautus NBRC 15380	72768244	Bacillati	Bacillota	Bacilli	Bacillales	Paenibacillaceae	Paenibacillus	Paenibacillus lautus	F	H
77188146|WP_112742456.1	cydD	606	Moraxella bovis	77188146	Pseudomonadati	Pseudomonadota	Gammaproteobacteria	Moraxellales	Moraxellaceae	Moraxella	Moraxella bovis	F	H
69706150|WP_230432108.1	cydD	605	Plesiomonas shigelloides	69706150	Pseudomonadati	Pseudomonadota	Gammaproteobacteria	Enterobacterales	Enterobacteriaceae	Plesiomonas	Plesiomonas shigelloides	F	H
84895125|WP_053962262.1	cydD	605	Lawsonella clevelandensis	84895125	Bacillati	Actinomycetota	Actinomycetes	Mycobacteriales	Lawsonellaceae	Lawsonella	Lawsonella clevelandensis	F	H
29639391|WP_003657391.1	cydD	605	Lactobacillus gasseri ATCC 33323 = JCM 1131	29639391	Bacillati	Bacillota	Bacilli	Lactobacillales	Lactobacillaceae	Other	Other	I	H
48925821|WP_101891035.1	cydD	605	Lactobacillus paragasseri	48925821	Bacillati	Bacillota	Bacilli	Lactobacillales	Lactobacillaceae	Other	Other	I	H
64334591|WP_210144984.1	cydD	605	Lactobacillus taiwanensis	64334591	Bacillati	Bacillota	Bacilli	Lactobacillales	Lactobacillaceae	Lactobacillus	Lactobacillus taiwanensis	I	H
83571240|WP_011162590.1	cydD	605	Lactobacillus johnsonii	83571240	Bacillati	Bacillota	Bacilli	Lactobacillales	Lactobacillaceae	Lactobacillus	Lactobacillus johnsonii	I	H
93426840|WP_018025393.1	cydD	604	Oligella urethralis	93426840	Pseudomonadati	Pseudomonadota	Betaproteobacteria	Burkholderiales	Alcaligenaceae	Oligella	Oligella urethralis	F	H
43179098|WP_084209309.1	cydD	603	Cobetia marina	43179098	Pseudomonadati	Pseudomonadota	Gammaproteobacteria	Oceanospirillales	Halomonadaceae	Cobetia	Cobetia marina	F	H
64257031|WP_181950051.1	cydD	603	Actinomyces naeslundii	64257031	Bacillati	Actinomycetota	Actinomycetes	Actinomycetales	Actinomycetaceae	Actinomyces	Actinomyces naeslundii	F	H
82847646|WP_008471522.1	cydD	603	Lactobacillus hominis DSM 23910 = CRBIP 24.179	82847646	Bacillati	Bacillota	Bacilli	Lactobacillales	Lactobacillaceae	Lactobacillus	Lactobacillus hominis	I	H
85978537|WP_277298857.1	cydD	602	Schaalia hyovaginalis	85978537	Bacillati	Actinomycetota	Actinomycetes	Actinomycetales	Actinomycetaceae	Schaalia	Schaalia hyovaginalis	F	H
68846871|WP_006934987.1	cydD	602	Roseibium aggregatum IAM 12614	68846871	Pseudomonadati	Pseudomonadota	Alphaproteobacteria	Hyphomicrobiales	Stappiaceae	Roseibium	Roseibium aggregatum	F	H
93124571|WP_035599191.1	cydD	602	Edwardsiella tarda	93124571	Pseudomonadati	Pseudomonadota	Gammaproteobacteria	Enterobacterales	Hafniaceae	Edwardsiella	Edwardsiella tarda	F	H
71022284|WP_010344624.1	cydD	601	Paenibacillus peoriae KCTC 3763	71022284	Bacillati	Bacillota	Bacilli	Bacillales	Paenibacillaceae	Paenibacillus	Paenibacillus peoriae	F	H
94024313|WP_042488337.1	cydD	600	Vibrio diazotrophicus	94024313	Pseudomonadati	Pseudomonadota	Gammaproteobacteria	Vibrionales	Vibrionaceae	Vibrio	Vibrio diazotrophicus	F	H
303188372|WP_086963203.1	cydD	600	Vibrio casei	303188372	Pseudomonadati	Pseudomonadota	Gammaproteobacteria	Vibrionales	Vibrionaceae	Other	Other	F	H
86964624|WP_083899112.1	cydD	599	Nocardia abscessus	86964624	Bacillati	Actinomycetota	Actinomycetes	Mycobacteriales	Nocardiaceae	Nocardia	Nocardia abscessus	F	H
72529003|WP_012849034.1	cydD	599	Edwardsiella piscicida	72529003	Pseudomonadati	Pseudomonadota	Gammaproteobacteria	Enterobacterales	Hafniaceae	Edwardsiella	Edwardsiella piscicida	F	H
69539402|WP_015871770.1	cydD	599	Edwardsiella ictaluri	69539402	Pseudomonadati	Pseudomonadota	Gammaproteobacteria	Enterobacterales	Hafniaceae	Edwardsiella	Edwardsiella ictaluri	F	H
61168057|WP_115326017.1	cydD	598	Mobiluncus mulieris	61168057	Bacillati	Actinomycetota	Actinomycetes	Actinomycetales	Actinomycetaceae	Mobiluncus	Mobiluncus mulieris	F	H
78127075|WP_152580628.1	cydD	598	Bifidobacterium tibiigranuli	78127075	Bacillati	Actinomycetota	Actinomycetes	Bifidobacteriales	Bifidobacteriaceae	Other	Other	M	H
97531833|WP_080753937.1	cydD	597	Trueperella pyogenes	97531833	Bacillati	Actinomycetota	Actinomycetes	Actinomycetales	Actinomycetaceae	Trueperella	Trueperella pyogenes	F	H
88774791|WP_138490000.1	cydD	597	Pseudoalteromonas distincta	88774791	Pseudomonadati	Pseudomonadota	Gammaproteobacteria	Alteromonadales	Pseudoalteromonadaceae	Pseudoalteromonas	Pseudoalteromonas distincta	F	H
93503420|WP_033244096.1	cydD	597	Nocardia carnea NBRC 14403	93503420	Bacillati	Actinomycetota	Actinomycetes	Mycobacteriales	Nocardiaceae	Nocardia	Nocardia carnea	F	H
55565918|WP_179943736.1	cydD	597	Mobiluncus curtisii ATCC 43063	55565918	Bacillati	Actinomycetota	Actinomycetes	Actinomycetales	Actinomycetaceae	Mobiluncus	Mobiluncus curtisii	F	H
41838588|WP_011638652.1	cydD	596	Shewanella frigidimarina NCIMB 400	41838588	Pseudomonadati	Pseudomonadota	Gammaproteobacteria	Alteromonadales	Shewanellaceae	Shewanella	Shewanella frigidimarina	F	H
92814060|WP_087070879.1	cydD	596	Actinotignum timonense	92814060	Bacillati	Actinomycetota	Actinomycetes	Actinomycetales	Actinomycetaceae	Other	Other	F	H
93872640|WP_095995948.1	cydD	596	Vandammella animalimorsus	93872640	Pseudomonadati	Pseudomonadota	Betaproteobacteria	Burkholderiales	Comamonadaceae	Vandammella	Vandammella animalimorsus	M	H
93894055|WP_017420174.1	cydD	595	Vibrio vulnificus NBRC 15645 = ATCC 27562	93894055	Pseudomonadati	Pseudomonadota	Gammaproteobacteria	Vibrionales	Vibrionaceae	Vibrio	Vibrio vulnificus	F	H
23444854|WP_004749028.1	cydD	595	Vibrio tubiashii ATCC 19109	23444854	Pseudomonadati	Pseudomonadota	Gammaproteobacteria	Vibrionales	Vibrionaceae	Vibrio	Vibrio tubiashii	F	H
88785387|WP_113609348.1	cydD	595	Vibrio tarriae	88785387	Pseudomonadati	Pseudomonadota	Gammaproteobacteria	Vibrionales	Vibrionaceae	Vibrio	Vibrio tarriae	F	H
97174532|WP_390219918.1	cydD	595	Vibrio sinaloensis	97174532	Pseudomonadati	Pseudomonadota	Gammaproteobacteria	Vibrionales	Vibrionaceae	Vibrio	Vibrio sinaloensis	F	H
95569259|WP_008076769.1	cydD	595	Vibrio sinaloensis DSM 21326	95569259	Pseudomonadati	Pseudomonadota	Gammaproteobacteria	Vibrionales	Vibrionaceae	Vibrio	Vibrio sinaloensis	F	H
96873475|WP_065545392.1	cydD	595	Vibrio scophthalmi	96873475	Pseudomonadati	Pseudomonadota	Gammaproteobacteria	Vibrionales	Vibrionaceae	Vibrio	Vibrio scophthalmi	F	H
47656417|WP_088880629.1	cydD	595	Vibrio rotiferianus	47656417	Pseudomonadati	Pseudomonadota	Gammaproteobacteria	Vibrionales	Vibrionaceae	Vibrio	Vibrio rotiferianus	F	H
1188755|WP_005488660.1	cydD	595	Vibrio parahaemolyticus RIMD 2210633	1188755	Pseudomonadati	Pseudomonadota	Gammaproteobacteria	Vibrionales	Vibrionaceae	Vibrio	Vibrio parahaemolyticus	F	H
89514151|WP_071177803.1	cydD	595	Vibrio paracholerae	89514151	Pseudomonadati	Pseudomonadota	Gammaproteobacteria	Vibrionales	Vibrionaceae	Vibrio	Vibrio paracholerae	F	H
47098495|WP_078607387.1	cydD	595	Vibrio owensii	47098495	Pseudomonadati	Pseudomonadota	Gammaproteobacteria	Vibrionales	Vibrionaceae	Vibrio	Vibrio owensii	F	H
88755514|WP_045974461.1	cydD	595	Vibrio neptunius	88755514	Pseudomonadati	Pseudomonadota	Gammaproteobacteria	Vibrionales	Vibrionaceae	Vibrio	Vibrio neptunius	F	H
43684447|WP_039429481.1	cydD	595	Vibrio navarrensis	43684447	Pseudomonadati	Pseudomonadota	Gammaproteobacteria	Vibrionales	Vibrionaceae	Vibrio	Vibrio navarrensis	F	H
70912601|WP_020333014.1	cydD	595	Vibrio natriegens NBRC 15636 = ATCC 14048 = DSM 759	70912601	Pseudomonadati	Pseudomonadota	Gammaproteobacteria	Vibrionales	Vibrionaceae	Vibrio	Vibrio natriegens	F	H
93951784|WP_005524465.1	cydD	595	Vibrio mimicus	93951784	Pseudomonadati	Pseudomonadota	Gammaproteobacteria	Vibrionales	Vibrionaceae	Vibrio	Vibrio mimicus	F	H
79887568|WP_004395457.1	cydD	595	Vibrio metschnikovii	79887568	Pseudomonadati	Pseudomonadota	Gammaproteobacteria	Vibrionales	Vibrionaceae	Vibrio	Vibrio metschnikovii	F	H
94014053|WP_304571994.1	cydD	595	Vibrio metoecus	94014053	Pseudomonadati	Pseudomonadota	Gammaproteobacteria	Vibrionales	Vibrionaceae	Vibrio	Vibrio metoecus	F	H
64086385|WP_198557919.1	cydD	595	Vibrio mediterranei	64086385	Pseudomonadati	Pseudomonadota	Gammaproteobacteria	Vibrionales	Vibrionaceae	Vibrio	Vibrio mediterranei	F	H
83582062|WP_283313961.1	cydD	595	Vibrio harveyi	83582062	Pseudomonadati	Pseudomonadota	Gammaproteobacteria	Vibrionales	Vibrionaceae	Vibrio	Vibrio harveyi	F	H
29384743|WP_061056627.1	cydD	595	Vibrio fluvialis	29384743	Pseudomonadati	Pseudomonadota	Gammaproteobacteria	Vibrionales	Vibrionaceae	Vibrio	Vibrio fluvialis	F	H
78075222|WP_069666573.1	cydD	595	Vibrio europaeus	78075222	Pseudomonadati	Pseudomonadota	Gammaproteobacteria	Vibrionales	Vibrionaceae	Vibrio	Vibrio europaeus	F	H
57840958|WP_167426684.1	cydD	595	Vibrio diabolicus	57840958	Pseudomonadati	Pseudomonadota	Gammaproteobacteria	Vibrionales	Vibrionaceae	Vibrio	Vibrio diabolicus	F	H
93942478|WP_277684089.1	cydD	595	Vibrio coralliilyticus	93942478	Pseudomonadati	Pseudomonadota	Gammaproteobacteria	Vibrionales	Vibrionaceae	Vibrio	Vibrio coralliilyticus	F	H
70583759|WP_078924562.1	cydD	595	Vibrio cincinnatiensis	70583759	Pseudomonadati	Pseudomonadota	Gammaproteobacteria	Vibrionales	Vibrionaceae	Vibrio	Vibrio cincinnatiensis	F	H
95677457|WP_061895614.1	cydD	595	Vibrio cidicii	95677457	Pseudomonadati	Pseudomonadota	Gammaproteobacteria	Vibrionales	Vibrionaceae	Vibrio	Vibrio cidicii	F	H
69720130|WP_002043697.1	cydD	595	Vibrio cholerae	69720130	Pseudomonadati	Pseudomonadota	Gammaproteobacteria	Vibrionales	Vibrionaceae	Vibrio	Vibrio cholerae	F	H
67377611|WP_103413296.1	cydD	595	Vibrio campbellii	67377611	Pseudomonadati	Pseudomonadota	Gammaproteobacteria	Vibrionales	Vibrionaceae	Vibrio	Vibrio campbellii	F	H
83860475|WP_208871750.1	cydD	595	Vibrio anguillarum	83860475	Pseudomonadati	Pseudomonadota	Gammaproteobacteria	Vibrionales	Vibrionaceae	Vibrio	Vibrio anguillarum	F	H
303980968|WP_221067649.1	cydD	595	Vibrio alfacsensis	303980968	Pseudomonadati	Pseudomonadota	Gammaproteobacteria	Vibrionales	Vibrionaceae	Vibrio	Vibrio alfacsensis	F	H
79917118|WP_274676489.1	cydD	595	Vibrio aestuarianus	79917118	Pseudomonadati	Pseudomonadota	Gammaproteobacteria	Vibrionales	Vibrionaceae	Vibrio	Vibrio aestuarianus	F	H
303294447|WP_064667586.1	cydD	595	Pseudoalteromonas prydzensis ACAM 620	303294447	Pseudomonadati	Pseudomonadota	Gammaproteobacteria	Alteromonadales	Pseudoalteromonadaceae	Pseudoalteromonas	Pseudoalteromonas prydzensis	F	H
92926429|WP_060727522.1	cydD	595	Agrobacterium radiobacter DSM 30147	92926429	Pseudomonadati	Pseudomonadota	Alphaproteobacteria	Hyphomicrobiales	Rhizobiaceae	Agrobacterium	Other	F	H
91488292|WP_013151254.1	cydD	595	Nocardiopsis dassonvillei	91488292	Bacillati	Actinomycetota	Actinomycetes	Streptosporangiales	Nocardiopsidaceae	Other	Other	F	H
75168048|WP_206225506.1	cydD	595	Vibrio alginolyticus	75168048	Pseudomonadati	Pseudomonadota	Gammaproteobacteria	Vibrionales	Vibrionaceae	Other	Other	F	H
45027949|WP_006742614.1	cydD	595	Vibrio antiquarius	45027949	Pseudomonadati	Pseudomonadota	Gammaproteobacteria	Vibrionales	Vibrionaceae	Other	Other	F	H
50535271|WP_004726269.1	cydD	595	Vibrio furnissii	50535271	Pseudomonadati	Pseudomonadota	Gammaproteobacteria	Vibrionales	Vibrionaceae	Other	Other	F	H
48228094|WP_038868689.1	cydD	595	Vibrio jasicida 090810c	48228094	Pseudomonadati	Pseudomonadota	Gammaproteobacteria	Vibrionales	Vibrionaceae	Vibrio	Other	F	H
79716500|WP_047256695.1	cydD	595	Moellerella wisconsensis	79716500	Pseudomonadati	Pseudomonadota	Gammaproteobacteria	Enterobacterales	Morganellaceae	Moellerella	Moellerella wisconsensis	F	H
79864522|WP_269834356.1	cydD	595	Agrobacterium salinitolerans	79864522	Pseudomonadati	Pseudomonadota	Alphaproteobacteria	Hyphomicrobiales	Rhizobiaceae	Agrobacterium	Agrobacterium salinitolerans	F	H
97367014|WP_111820658.1	cydD	595	Agrobacterium radiobacter	97367014	Pseudomonadati	Pseudomonadota	Alphaproteobacteria	Hyphomicrobiales	Rhizobiaceae	Agrobacterium	Agrobacterium radiobacter	F	H
61457578|WP_420913939.1	cydD	595	Agrobacterium pusense	61457578	Pseudomonadati	Pseudomonadota	Alphaproteobacteria	Hyphomicrobiales	Rhizobiaceae	Agrobacterium	Agrobacterium pusense	F	H
79389655|WP_119131466.1	cydD	594	Xanthomonas euroxanthea	79389655	Pseudomonadati	Pseudomonadota	Gammaproteobacteria	Lysobacterales	Lysobacteraceae	Xanthomonas	Xanthomonas euroxanthea	F	H
300178170|WP_060467511.1	cydD	594	Vibrio toranzoniae	300178170	Pseudomonadati	Pseudomonadota	Gammaproteobacteria	Vibrionales	Vibrionaceae	Vibrio	Vibrio toranzoniae	F	H
77315996|WP_139684647.1	cydD	594	Vibrio tasmaniensis	77315996	Pseudomonadati	Pseudomonadota	Gammaproteobacteria	Vibrionales	Vibrionaceae	Vibrio	Vibrio tasmaniensis	F	H
72398951|WP_243578935.1	cydD	594	Vibrio splendidus	72398951	Pseudomonadati	Pseudomonadota	Gammaproteobacteria	Vibrionales	Vibrionaceae	Vibrio	Vibrio splendidus	F	H
93966220|WP_150877933.1	cydD	594	Vibrio kanaloae	93966220	Pseudomonadati	Pseudomonadota	Gammaproteobacteria	Vibrionales	Vibrionaceae	Vibrio	Vibrio kanaloae	F	H
303966497|WP_261903952.1	cydD	594	Vibrio fortis	303966497	Pseudomonadati	Pseudomonadota	Gammaproteobacteria	Vibrionales	Vibrionaceae	Vibrio	Vibrio fortis	F	H
93900407|WP_048664748.1	cydD	594	Vibrio crassostreae	93900407	Pseudomonadati	Pseudomonadota	Gammaproteobacteria	Vibrionales	Vibrionaceae	Vibrio	Vibrio crassostreae	F	H
89591995|WP_333912866.1	cydD	594	Vibrio coralliirubri	89591995	Pseudomonadati	Pseudomonadota	Gammaproteobacteria	Vibrionales	Vibrionaceae	Vibrio	Vibrio coralliirubri	F	H
77341723|WP_137407493.1	cydD	594	Vibrio chagasii	77341723	Pseudomonadati	Pseudomonadota	Gammaproteobacteria	Vibrionales	Vibrionaceae	Vibrio	Vibrio chagasii	F	H
94232641|WP_065679122.1	cydD	594	Vibrio atlanticus	94232641	Pseudomonadati	Pseudomonadota	Gammaproteobacteria	Vibrionales	Vibrionaceae	Vibrio	Vibrio atlanticus	F	H
92773422|WP_127966416.1	cydD	594	Agrobacterium tumefaciens	92773422	Pseudomonadati	Pseudomonadota	Alphaproteobacteria	Hyphomicrobiales	Rhizobiaceae	Other	Other	F	H
50229732|WP_016768362.1	cydD	594	Vibrio cyclitrophicus	50229732	Pseudomonadati	Pseudomonadota	Gammaproteobacteria	Vibrionales	Vibrionaceae	Other	Other	F	H
69648564|WP_099165423.1	cydD	594	Vibrio lentus	69648564	Pseudomonadati	Pseudomonadota	Gammaproteobacteria	Vibrionales	Vibrionaceae	Other	Other	F	H
301303715|WP_082106196.1	cydD	594	Micromonospora haikouensis	301303715	Bacillati	Actinomycetota	Actinomycetes	Micromonosporales	Micromonosporaceae	Micromonospora	Micromonospora haikouensis	F	H
95685091|WP_061266799.1	cydD	594	Cellulosimicrobium funkei	95685091	Bacillati	Actinomycetota	Actinomycetes	Micrococcales	Promicromonosporaceae	Cellulosimicrobium	Cellulosimicrobium funkei	F	H
66333116|WP_211933225.1	cydD	594	Cellulosimicrobium cellulans	66333116	Bacillati	Actinomycetota	Actinomycetes	Micrococcales	Promicromonosporaceae	Cellulosimicrobium	Cellulosimicrobium cellulans	F	H
97541687|WP_281826495.1	cydD	593	Vibrio nigripulchritudo	97541687	Pseudomonadati	Pseudomonadota	Gammaproteobacteria	Vibrionales	Vibrionaceae	Vibrio	Vibrio nigripulchritudo	F	H
78351943|WP_022864036.1	cydD	593	Varibaculum cambriense DSM 15806	78351943	Bacillati	Actinomycetota	Actinomycetes	Actinomycetales	Actinomycetaceae	Varibaculum	Varibaculum cambriense	F	H
93398263|WP_068969147.1	cydD	593	Photobacterium damselae subsp. damselae	93398263	Pseudomonadati	Pseudomonadota	Gammaproteobacteria	Vibrionales	Vibrionaceae	Photobacterium	Photobacterium damselae	F	H
84690831|WP_039383531.1	cydD	593	Pantoea eucrina	84690831	Pseudomonadati	Pseudomonadota	Gammaproteobacteria	Enterobacterales	Erwiniaceae	Pantoea	Pantoea eucrina	F	H
33938010|WP_034162486.1	cydD	593	Edwardsiella anguillarum ET080813	33938010	Pseudomonadati	Pseudomonadota	Gammaproteobacteria	Enterobacterales	Hafniaceae	Other	Other	F	H
75263861|WP_003036009.1	cydD	593	Francisella tularensis subsp. novicida D9876	75263861	Pseudomonadati	Pseudomonadota	Gammaproteobacteria	Thiotrichales	Francisellaceae	Francisella	Francisella tularensis	F	H
72523686|WP_211490858.1	cydD	593	Francisella philomiragia	72523686	Pseudomonadati	Pseudomonadota	Gammaproteobacteria	Thiotrichales	Francisellaceae	Francisella	Francisella philomiragia	F	H
45432815|WP_014715179.1	cydD	593	Francisella orientalis LADL 07-285A	45432815	Pseudomonadati	Pseudomonadota	Gammaproteobacteria	Thiotrichales	Francisellaceae	Francisella	Francisella orientalis	F	H
93255077|WP_159184387.1	cydD	593	Francisella noatunensis subsp. noatunensis	93255077	Pseudomonadati	Pseudomonadota	Gammaproteobacteria	Thiotrichales	Francisellaceae	Francisella	Francisella noatunensis	F	H
99813566|WP_043759012.1	cydD	593	Aeromonas taiwanensis	99813566	Pseudomonadati	Pseudomonadota	Gammaproteobacteria	Aeromonadales	Aeromonadaceae	Aeromonas	Aeromonas taiwanensis	F	H
97857837|WP_042077706.1	cydD	593	Aeromonas sanarellii	97857837	Pseudomonadati	Pseudomonadota	Gammaproteobacteria	Aeromonadales	Aeromonadaceae	Aeromonas	Aeromonas sanarellii	F	H
62759850|WP_009142203.1	cydD	593	Collinsella tanakaei YIT 12063	62759850	Bacillati	Actinomycetota	Coriobacteriia	Coriobacteriales	Coriobacteriaceae	Collinsella	Collinsella tanakaei	T	H
66741646|WP_051307331.1	cydD	592	Piscirickettsia salmonis	66741646	Pseudomonadati	Pseudomonadota	Gammaproteobacteria	Thiotrichales	Piscirickettsiaceae	Piscirickettsia	Piscirickettsia salmonis	F	H
90569791|WP_273058230.1	cydD	592	Shewanella vesiculosa	90569791	Pseudomonadati	Pseudomonadota	Gammaproteobacteria	Alteromonadales	Shewanellaceae	Other	Other	F	H
84695244|WP_175213033.1	cydD	592	Achromobacter aegrifaciens	84695244	Pseudomonadati	Pseudomonadota	Betaproteobacteria	Burkholderiales	Alcaligenaceae	Achromobacter	Achromobacter aegrifaciens	F	H
35867082|WP_024331471.1	cydD	591	Winkia neuii subsp. neuii DSM 8576	35867082	Bacillati	Actinomycetota	Actinomycetes	Actinomycetales	Actinomycetaceae	Winkia	Winkia neuii	F	H
95551720|WP_085229487.1	cydD	591	Trinickia caryophylli	95551720	Pseudomonadati	Pseudomonadota	Betaproteobacteria	Burkholderiales	Burkholderiaceae	Trinickia	Trinickia caryophylli	F	H
71074790|WP_214217780.1	cydD	591	Rosenbergiella epipactidis	71074790	Pseudomonadati	Pseudomonadota	Gammaproteobacteria	Enterobacterales	Erwiniaceae	Rosenbergiella	Rosenbergiella epipactidis	F	H
99694841|WP_411738064.1	cydD	591	Pseudoalteromonas tetraodonis	99694841	Pseudomonadati	Pseudomonadota	Gammaproteobacteria	Alteromonadales	Pseudoalteromonadaceae	Pseudoalteromonas	Pseudoalteromonas tetraodonis	F	H
300942319|WP_089368553.1	cydD	591	Pseudoalteromonas nigrifaciens	300942319	Pseudomonadati	Pseudomonadota	Gammaproteobacteria	Alteromonadales	Pseudoalteromonadaceae	Pseudoalteromonas	Pseudoalteromonas nigrifaciens	F	H
97552656|WP_063478065.1	cydD	591	Paenibacillus glucanolyticus	97552656	Bacillati	Bacillota	Bacilli	Bacillales	Paenibacillaceae	Paenibacillus	Paenibacillus glucanolyticus	F	H
1135963|WP_035255730.1	cydD	591	Agrobacterium fabrum str. C58	1135963	Pseudomonadati	Pseudomonadota	Alphaproteobacteria	Hyphomicrobiales	Rhizobiaceae	Agrobacterium	Agrobacterium fabrum	F	H
48821646|WP_042015809.1	cydD	591	Aeromonas caviae	48821646	Pseudomonadati	Pseudomonadota	Gammaproteobacteria	Aeromonadales	Aeromonadaceae	Aeromonas	Aeromonas caviae	F	H
64212950|WP_198498089.1	cydD	591	Actinomyces oris	64212950	Bacillati	Actinomycetota	Actinomycetes	Actinomycetales	Actinomycetaceae	Actinomyces	Actinomyces oris	F	H
77305540|WP_261825838.1	cydD	590	Vibrio breoganii	77305540	Pseudomonadati	Pseudomonadota	Gammaproteobacteria	Vibrionales	Vibrionaceae	Vibrio	Vibrio breoganii	F	H
93566881|WP_269129761.1	cydD	590	Rouxiella badensis	93566881	Pseudomonadati	Pseudomonadota	Gammaproteobacteria	Enterobacterales	Yersiniaceae	Rouxiella	Rouxiella badensis	F	H
97671805|WP_055118427.1	cydD	590	Roseibium album	97671805	Pseudomonadati	Pseudomonadota	Alphaproteobacteria	Hyphomicrobiales	Stappiaceae	Roseibium	Roseibium album	F	H
98050046|WP_312888198.1	cydD	590	Pseudonocardia alni	98050046	Bacillati	Actinomycetota	Actinomycetes	Pseudonocardiales	Pseudonocardiaceae	Pseudonocardia	Pseudonocardia alni	F	H
93664132|WP_104643010.1	cydD	590	Pseudoalteromonas carrageenovora IAM 12662	93664132	Pseudomonadati	Pseudomonadota	Gammaproteobacteria	Alteromonadales	Pseudoalteromonadaceae	Pseudoalteromonas	Pseudoalteromonas carrageenovora	F	H
303971114|WP_048896980.1	cydD	590	Photobacterium swingsii	303971114	Pseudomonadati	Pseudomonadota	Gammaproteobacteria	Vibrionales	Vibrionaceae	Photobacterium	Photobacterium swingsii	F	H
57352753|WP_045027850.1	cydD	590	Photobacterium phosphoreum	57352753	Pseudomonadati	Pseudomonadota	Gammaproteobacteria	Vibrionales	Vibrionaceae	Photobacterium	Photobacterium phosphoreum	F	H
99741744|WP_419239879.1	cydD	590	Photobacterium leiognathi subsp. mandapamensis	99741744	Pseudomonadati	Pseudomonadota	Gammaproteobacteria	Vibrionales	Vibrionaceae	Photobacterium	Photobacterium leiognathi	F	H
29945156|WP_036793892.1	cydD	590	Photobacterium kishitanii	29945156	Pseudomonadati	Pseudomonadota	Gammaproteobacteria	Vibrionales	Vibrionaceae	Photobacterium	Photobacterium kishitanii	F	H
93547995|WP_045040320.1	cydD	590	Photobacterium iliopiscarium	93547995	Pseudomonadati	Pseudomonadota	Gammaproteobacteria	Vibrionales	Vibrionaceae	Photobacterium	Photobacterium iliopiscarium	F	H
69964253|WP_221943875.1	cydD	590	Photobacterium carnosum	69964253	Pseudomonadati	Pseudomonadota	Gammaproteobacteria	Vibrionales	Vibrionaceae	Photobacterium	Photobacterium carnosum	F	H
61229566|WP_045083360.1	cydD	590	Photobacterium angustum	61229566	Pseudomonadati	Pseudomonadota	Gammaproteobacteria	Vibrionales	Vibrionaceae	Photobacterium	Photobacterium angustum	F	H
67452385|WP_222951110.1	cydD	590	Pantoea dispersa	67452385	Pseudomonadati	Pseudomonadota	Gammaproteobacteria	Enterobacterales	Erwiniaceae	Pantoea	Pantoea dispersa	F	H
56274584|WP_130086658.1	cydD	590	Aliivibrio finisterrensis	56274584	Pseudomonadati	Pseudomonadota	Gammaproteobacteria	Vibrionales	Vibrionaceae	Other	Other	F	H
69638087|WP_175320036.1	cydD	590	Hafnia paralvei	69638087	Pseudomonadati	Pseudomonadota	Gammaproteobacteria	Enterobacterales	Hafniaceae	Other	Other	F	H
78450227|WP_046457989.1	cydD	590	Obesumbacterium proteus	78450227	Pseudomonadati	Pseudomonadota	Gammaproteobacteria	Enterobacterales	Hafniaceae	Obesumbacterium	Obesumbacterium proteus	F	H
66585520|WP_004463003.1	cydD	590	Moraxella catarrhalis	66585520	Pseudomonadati	Pseudomonadota	Gammaproteobacteria	Moraxellales	Moraxellaceae	Moraxella	Moraxella catarrhalis	F	H
95078387|WP_266270373.1	cydD	590	Kitasatospora purpeofusca	95078387	Bacillati	Actinomycetota	Actinomycetes	Kitasatosporales	Streptomycetaceae	Kitasatospora	Kitasatospora purpeofusca	F	H
56891315|WP_166493020.1	cydD	590	Hafnia alvei	56891315	Pseudomonadati	Pseudomonadota	Gammaproteobacteria	Enterobacterales	Hafniaceae	Hafnia	Hafnia alvei	F	H
78379354|WP_034789120.1	cydD	590	Ewingella americana	78379354	Pseudomonadati	Pseudomonadota	Gammaproteobacteria	Enterobacterales	Yersiniaceae	Ewingella	Ewingella americana	F	H
96876486|WP_026822395.1	cydD	590	Arsenophonus nasoniae	96876486	Pseudomonadati	Pseudomonadota	Gammaproteobacteria	Enterobacterales	Morganellaceae	Arsenophonus	Arsenophonus nasoniae	F	H
54163569|WP_011261563.1	cydD	590	Aliivibrio fischeri ES114	54163569	Pseudomonadati	Pseudomonadota	Gammaproteobacteria	Vibrionales	Vibrionaceae	Aliivibrio	Aliivibrio fischeri	F	H
81701420|WP_026429454.1	cydD	590	Actinotignum schaalii	81701420	Bacillati	Actinomycetota	Actinomycetes	Actinomycetales	Actinomycetaceae	Actinotignum	Actinotignum schaalii	F	H
81707745|WP_180950816.1	cydD	590	Actinomyces urogenitalis	81707745	Bacillati	Actinomycetota	Actinomycetes	Actinomycetales	Actinomycetaceae	Actinomyces	Actinomyces urogenitalis	F	H
97124361|WP_038238044.1	cydD	589	Xenorhabdus szentirmaii	97124361	Pseudomonadati	Pseudomonadota	Gammaproteobacteria	Enterobacterales	Morganellaceae	Xenorhabdus	Xenorhabdus szentirmaii	F	H
24903155|WP_013183912.1	cydD	589	Xenorhabdus nematophila ATCC 19061	24903155	Pseudomonadati	Pseudomonadota	Gammaproteobacteria	Enterobacterales	Morganellaceae	Xenorhabdus	Xenorhabdus nematophila	F	H
88856438|WP_189758495.1	cydD	589	Xenorhabdus griffiniae	88856438	Pseudomonadati	Pseudomonadota	Gammaproteobacteria	Enterobacterales	Morganellaceae	Xenorhabdus	Xenorhabdus griffiniae	F	H
93908998|WP_254852575.1	cydD	589	Xenorhabdus bovienii subsp. africana	93908998	Pseudomonadati	Pseudomonadota	Gammaproteobacteria	Enterobacterales	Morganellaceae	Xenorhabdus	Xenorhabdus bovienii	F	H
65549663|WP_157403726.1	cydD	589	Ursidibacter maritimus	65549663	Pseudomonadati	Pseudomonadota	Gammaproteobacteria	Pasteurellales	Pasteurellaceae	Ursidibacter	Ursidibacter maritimus	F	H
89608945|WP_269587545.1	cydD	589	Salinivibrio kushneri	89608945	Pseudomonadati	Pseudomonadota	Gammaproteobacteria	Vibrionales	Vibrionaceae	Salinivibrio	Salinivibrio kushneri	F	H
57332312|WP_159241899.1	cydD	589	Proteus terrae subsp. cibarius	57332312	Pseudomonadati	Pseudomonadota	Gammaproteobacteria	Enterobacterales	Morganellaceae	Proteus	Proteus terrae	F	H
6801612|WP_012367704.1	cydD	589	Proteus mirabilis HI4320	6801612	Pseudomonadati	Pseudomonadota	Gammaproteobacteria	Enterobacterales	Morganellaceae	Proteus	Proteus mirabilis	F	H
83611406|WP_196544429.1	cydD	589	Proteus faecis	83611406	Pseudomonadati	Pseudomonadota	Gammaproteobacteria	Enterobacterales	Morganellaceae	Proteus	Proteus faecis	F	H
84586318|WP_100159556.1	cydD	589	Proteus columbae	84586318	Pseudomonadati	Pseudomonadota	Gammaproteobacteria	Enterobacterales	Morganellaceae	Proteus	Proteus columbae	F	H
88805705|WP_112894808.1	cydD	589	Photorhabdus bodei	88805705	Pseudomonadati	Pseudomonadota	Gammaproteobacteria	Enterobacterales	Morganellaceae	Photorhabdus	Photorhabdus bodei	F	H
58738702|WP_135909531.1	cydD	589	Pantoea vagans	58738702	Pseudomonadati	Pseudomonadota	Gammaproteobacteria	Enterobacterales	Erwiniaceae	Pantoea	Pantoea vagans	F	H
90521775|WP_140915843.1	cydD	589	Pantoea eucalypti	90521775	Pseudomonadati	Pseudomonadota	Gammaproteobacteria	Enterobacterales	Erwiniaceae	Pantoea	Pantoea eucalypti	F	H
93533714|WP_265136660.1	cydD	589	Pantoea anthophila	93533714	Pseudomonadati	Pseudomonadota	Gammaproteobacteria	Enterobacterales	Erwiniaceae	Pantoea	Pantoea anthophila	F	H
99737636|WP_410516864.1	cydD	589	Pantoea allii	99737636	Pseudomonadati	Pseudomonadota	Gammaproteobacteria	Enterobacterales	Erwiniaceae	Pantoea	Pantoea allii	F	H
66826488|WP_062757313.1	cydD	589	Pantoea agglomerans	66826488	Pseudomonadati	Pseudomonadota	Gammaproteobacteria	Enterobacterales	Erwiniaceae	Pantoea	Pantoea agglomerans	F	H
89475380|WP_187497093.1	cydD	589	Erwinia aphidicola	89475380	Pseudomonadati	Pseudomonadota	Gammaproteobacteria	Enterobacterales	Erwiniaceae	Other	Other	F	H
93361170|WP_015422571.1	cydD	589	Morganella morganii subsp. morganii	93361170	Pseudomonadati	Pseudomonadota	Gammaproteobacteria	Enterobacterales	Morganellaceae	Other	Other	F	H
57268858|WP_014606201.1	cydD	589	Pantoea ananatis PA13	57268858	Pseudomonadati	Pseudomonadota	Gammaproteobacteria	Enterobacterales	Erwiniaceae	Other	Other	F	H
57344458|WP_069728094.1	cydD	589	Pantoea brenneri	57344458	Pseudomonadati	Pseudomonadota	Gammaproteobacteria	Enterobacterales	Erwiniaceae	Other	Other	F	H
78232347|WP_120451772.1	cydD	589	Pantoea piersonii	78232347	Pseudomonadati	Pseudomonadota	Gammaproteobacteria	Enterobacterales	Erwiniaceae	Other	Other	F	H
78548724|WP_033751310.1	cydD	589	Pantoea septica	78548724	Pseudomonadati	Pseudomonadota	Gammaproteobacteria	Enterobacterales	Erwiniaceae	Other	Other	F	H
48847886|WP_011145894.1	cydD	589	Photorhabdus laumondii subsp. laumondii	48847886	Pseudomonadati	Pseudomonadota	Gammaproteobacteria	Enterobacterales	Morganellaceae	Other	Other	F	H
45658167|WP_049585212.1	cydD	589	Photorhabdus luminescens subsp. luminescens	45658167	Pseudomonadati	Pseudomonadota	Gammaproteobacteria	Enterobacterales	Morganellaceae	Other	Other	F	H
76522339|WP_109400823.1	cydD	589	Proteus penneri	76522339	Pseudomonadati	Pseudomonadota	Gammaproteobacteria	Enterobacterales	Morganellaceae	Other	Other	F	H
93394910|WP_036938144.1	cydD	589	Proteus vulgaris	93394910	Pseudomonadati	Pseudomonadota	Gammaproteobacteria	Enterobacterales	Morganellaceae	Other	Other	F	H
84631026|WP_145055454.1	cydD	589	Mixta calida	84631026	Pseudomonadati	Pseudomonadota	Gammaproteobacteria	Enterobacterales	Erwiniaceae	Mixta	Mixta calida	F	H
58897158|WP_005503329.1	cydD	589	Grimontia hollisae	58897158	Pseudomonadati	Pseudomonadota	Gammaproteobacteria	Vibrionales	Vibrionaceae	Grimontia	Grimontia hollisae	F	H
99865781|WP_227535953.1	cydD	589	Erwinia rhapontici	99865781	Pseudomonadati	Pseudomonadota	Gammaproteobacteria	Enterobacterales	Erwiniaceae	Erwinia	Erwinia rhapontici	F	H
92236557|WP_012668569.1	cydD	589	Erwinia pyrifoliae	92236557	Pseudomonadati	Pseudomonadota	Gammaproteobacteria	Enterobacterales	Erwiniaceae	Erwinia	Erwinia pyrifoliae	F	H
67477403|WP_137268911.1	cydD	589	Erwinia persicina	67477403	Pseudomonadati	Pseudomonadota	Gammaproteobacteria	Enterobacterales	Erwiniaceae	Erwinia	Erwinia persicina	F	H
90511509|WP_013201512.1	cydD	589	Erwinia billingiae Eb661	90511509	Pseudomonadati	Pseudomonadota	Gammaproteobacteria	Enterobacterales	Erwiniaceae	Erwinia	Erwinia billingiae	F	H
97605630|WP_004156890.1	cydD	589	Erwinia amylovora	97605630	Pseudomonadati	Pseudomonadota	Gammaproteobacteria	Enterobacterales	Erwiniaceae	Erwinia	Erwinia amylovora	F	H
35872037|WP_074926106.1	cydD	589	Enterovibrio norvegicus DSM 15893	35872037	Pseudomonadati	Pseudomonadota	Gammaproteobacteria	Vibrionales	Vibrionaceae	Enterovibrio	Enterovibrio norvegicus	F	H
45080436|WP_012770067.1	cydD	589	Dickeya chrysanthemi Ech1591	45080436	Pseudomonadati	Pseudomonadota	Gammaproteobacteria	Enterobacterales	Pectobacteriaceae	Dickeya	Dickeya chrysanthemi	F	H
66952426|WP_097357133.1	cydD	589	Candidatus Enterovibrio escicola	66952426	Pseudomonadati	Pseudomonadota	Gammaproteobacteria	Vibrionales	Vibrionaceae	Enterovibrio	Candidatus Enterovibrio escicola	F	H
60847180|WP_064341221.1	cydD	589	Aeromonas veronii	60847180	Pseudomonadati	Pseudomonadota	Gammaproteobacteria	Aeromonadales	Aeromonadaceae	Aeromonas	Aeromonas veronii	F	H
58922396|WP_042020748.1	cydD	589	Aeromonas sobria	58922396	Pseudomonadati	Pseudomonadota	Gammaproteobacteria	Aeromonadales	Aeromonadaceae	Aeromonas	Aeromonas sobria	F	H
79880762|WP_271786663.1	cydD	589	Aeromonas salmonicida	79880762	Pseudomonadati	Pseudomonadota	Gammaproteobacteria	Aeromonadales	Aeromonadaceae	Aeromonas	Aeromonas salmonicida	F	H
99770003|WP_408818767.1	cydD	589	Aeromonas rivipollensis	99770003	Pseudomonadati	Pseudomonadota	Gammaproteobacteria	Aeromonadales	Aeromonadaceae	Aeromonas	Aeromonas rivipollensis	F	H
69410707|WP_226169819.1	cydD	589	Aeromonas media	69410707	Pseudomonadati	Pseudomonadota	Gammaproteobacteria	Aeromonadales	Aeromonadaceae	Aeromonas	Aeromonas media	F	H
69550437|WP_042030553.1	cydD	589	Aeromonas jandaei	69550437	Pseudomonadati	Pseudomonadota	Gammaproteobacteria	Aeromonadales	Aeromonadaceae	Aeromonas	Aeromonas jandaei	F	H
4489054|WP_011706825.1	cydD	589	Aeromonas hydrophila subsp. hydrophila ATCC 7966	4489054	Pseudomonadati	Pseudomonadota	Gammaproteobacteria	Aeromonadales	Aeromonadaceae	Aeromonas	Aeromonas hydrophila	F	H
92808701|WP_042072953.1	cydD	589	Aeromonas enteropelogenes	92808701	Pseudomonadati	Pseudomonadota	Gammaproteobacteria	Aeromonadales	Aeromonadaceae	Aeromonas	Aeromonas enteropelogenes	F	H
47844629|WP_095592307.1	cydD	589	Aeromonas dhakensis	47844629	Pseudomonadati	Pseudomonadota	Gammaproteobacteria	Aeromonadales	Aeromonadaceae	Aeromonas	Aeromonas dhakensis	F	H
97138727|WP_041999958.1	cydD	589	Aeromonas bivalvium	97138727	Pseudomonadati	Pseudomonadota	Gammaproteobacteria	Aeromonadales	Aeromonadaceae	Aeromonas	Aeromonas bivalvium	F	H
97219459|WP_408788516.1	cydD	589	Aeromonas bivalvium	97219459	Pseudomonadati	Pseudomonadota	Gammaproteobacteria	Aeromonadales	Aeromonadaceae	Aeromonas	Aeromonas bivalvium	F	H
92722533|WP_274453737.1	cydD	589	Aeromonas bestiarum	92722533	Pseudomonadati	Pseudomonadota	Gammaproteobacteria	Aeromonadales	Aeromonadaceae	Aeromonas	Aeromonas bestiarum	F	H
60784102|WP_197929270.1	cydD	589	Aeromonas allosaccharophila	60784102	Pseudomonadati	Pseudomonadota	Gammaproteobacteria	Aeromonadales	Aeromonadaceae	Aeromonas	Aeromonas allosaccharophila	F	H
917714|NP_308999.1	cydD	588	Escherichia coli O157:H7 str. Sakai	917714	Pseudomonadati	Pseudomonadota	Gammaproteobacteria	Enterobacterales	Enterobacteriaceae	Escherichia	Escherichia coli	F	H
66903963|WP_120816566.1	cydD	588	Yokenella regensburgei	66903963	Pseudomonadati	Pseudomonadota	Gammaproteobacteria	Enterobacterales	Enterobacteriaceae	Yokenella	Yokenella regensburgei	F	H
97455666|WP_050097104.1	cydD	588	Yersinia vastinensis	97455666	Pseudomonadati	Pseudomonadota	Gammaproteobacteria	Enterobacterales	Yersiniaceae	Yersinia	Yersinia vastinensis	F	H
96664969|WP_025383294.1	cydD	588	Yersinia similis	96664969	Pseudomonadati	Pseudomonadota	Gammaproteobacteria	Enterobacterales	Yersiniaceae	Yersinia	Yersinia similis	F	H
66879091|WP_004717332.1	cydD	588	Yersinia ruckeri	66879091	Pseudomonadati	Pseudomonadota	Gammaproteobacteria	Enterobacterales	Yersiniaceae	Yersinia	Yersinia ruckeri	F	H
45566383|WP_004713345.1	cydD	588	Yersinia rohdei	45566383	Pseudomonadati	Pseudomonadota	Gammaproteobacteria	Enterobacterales	Yersiniaceae	Yersinia	Yersinia rohdei	F	H
49786520|WP_012304304.1	cydD	588	Yersinia pseudotuberculosis	49786520	Pseudomonadati	Pseudomonadota	Gammaproteobacteria	Enterobacterales	Yersiniaceae	Yersinia	Yersinia pseudotuberculosis	F	H
93969373|WP_050078466.1	cydD	588	Yersinia proxima	93969373	Pseudomonadati	Pseudomonadota	Gammaproteobacteria	Enterobacterales	Yersiniaceae	Yersinia	Yersinia proxima	F	H
57919734|WP_032813172.1	cydD	588	Yersinia mollaretii ATCC 43969	57919734	Pseudomonadati	Pseudomonadota	Gammaproteobacteria	Enterobacterales	Yersiniaceae	Yersinia	Yersinia mollaretii	F	H
61814119|WP_019209488.1	cydD	588	Yersinia massiliensis CCUG 53443	61814119	Pseudomonadati	Pseudomonadota	Gammaproteobacteria	Enterobacterales	Yersiniaceae	Yersinia	Yersinia massiliensis	F	H
61908530|WP_004391058.1	cydD	588	Yersinia kristensenii	61908530	Pseudomonadati	Pseudomonadota	Gammaproteobacteria	Enterobacterales	Yersiniaceae	Yersinia	Yersinia kristensenii	F	H
57906429|WP_032912278.1	cydD	588	Yersinia frederiksenii ATCC 33641	57906429	Pseudomonadati	Pseudomonadota	Gammaproteobacteria	Enterobacterales	Yersiniaceae	Yersinia	Yersinia frederiksenii	F	H
31408562|WP_005162773.1	cydD	588	Yersinia enterocolitica subsp. palearctica Y11	31408562	Pseudomonadati	Pseudomonadota	Gammaproteobacteria	Enterobacterales	Yersiniaceae	Yersinia	Yersinia enterocolitica	F	H
89597402|WP_049601441.1	cydD	588	Yersinia bercovieri	89597402	Pseudomonadati	Pseudomonadota	Gammaproteobacteria	Enterobacterales	Yersiniaceae	Yersinia	Yersinia bercovieri	F	H
75140560|WP_050106295.1	cydD	588	Yersinia alsatica	75140560	Pseudomonadati	Pseudomonadota	Gammaproteobacteria	Enterobacterales	Yersiniaceae	Yersinia	Yersinia alsatica	F	H
61902548|WP_048620340.1	cydD	588	Yersinia aleksiciae	61902548	Pseudomonadati	Pseudomonadota	Gammaproteobacteria	Enterobacterales	Yersiniaceae	Yersinia	Yersinia aleksiciae	F	H
45570208|WP_042546297.1	cydD	588	Yersinia aldovae 670-83	45570208	Pseudomonadati	Pseudomonadota	Gammaproteobacteria	Enterobacterales	Yersiniaceae	Yersinia	Yersinia aldovae	F	H
84659650|WP_084739029.1	cydD	588	Stenotrophomonas bentonitica	84659650	Pseudomonadati	Pseudomonadota	Gammaproteobacteria	Lysobacterales	Lysobacteraceae	Stenotrophomonas	Stenotrophomonas bentonitica	F	H
93776533|WP_001043565.1	cydD	588	Shigella sonnei	93776533	Pseudomonadati	Pseudomonadota	Gammaproteobacteria	Enterobacterales	Enterobacteriaceae	Shigella	Shigella sonnei	F	H
1023802|NP_706772.1	cydD	588	Shigella flexneri 2a str. 301	1023802	Pseudomonadati	Pseudomonadota	Gammaproteobacteria	Enterobacterales	Enterobacteriaceae	Shigella	Shigella flexneri	F	H
93736939|WP_040265322.1	cydD	588	Serratia symbiotica	93736939	Pseudomonadati	Pseudomonadota	Gammaproteobacteria	Enterobacterales	Yersiniaceae	Serratia	Serratia symbiotica	F	H
61765108|WP_054306746.1	cydD	588	Serratia rubidaea	61765108	Pseudomonadati	Pseudomonadota	Gammaproteobacteria	Enterobacterales	Yersiniaceae	Serratia	Serratia rubidaea	F	H
74949927|WP_112363531.1	cydD	588	Serratia quinivorans	74949927	Pseudomonadati	Pseudomonadota	Gammaproteobacteria	Enterobacterales	Yersiniaceae	Serratia	Serratia quinivorans	F	H
83698560|WP_283602936.1	cydD	588	Serratia proteamaculans	83698560	Pseudomonadati	Pseudomonadota	Gammaproteobacteria	Enterobacterales	Yersiniaceae	Serratia	Serratia proteamaculans	F	H
98187556|WP_147839498.1	cydD	588	Serratia nevei	98187556	Pseudomonadati	Pseudomonadota	Gammaproteobacteria	Enterobacterales	Yersiniaceae	Serratia	Serratia nevei	F	H
93696213|WP_197752825.1	cydD	588	Serratia marcescens	93696213	Pseudomonadati	Pseudomonadota	Gammaproteobacteria	Enterobacterales	Yersiniaceae	Serratia	Serratia marcescens	F	H
29906353|WP_020826109.1	cydD	588	Serratia liquefaciens ATCC 27592	29906353	Pseudomonadati	Pseudomonadota	Gammaproteobacteria	Enterobacterales	Yersiniaceae	Serratia	Serratia liquefaciens	F	H
75281442|WP_186428155.1	cydD	588	Serratia grimesii	75281442	Pseudomonadati	Pseudomonadota	Gammaproteobacteria	Enterobacterales	Yersiniaceae	Serratia	Serratia grimesii	F	H
30322014|WP_024486000.1	cydD	588	Serratia fonticola	30322014	Pseudomonadati	Pseudomonadota	Gammaproteobacteria	Enterobacterales	Yersiniaceae	Serratia	Serratia fonticola	F	H
75021998|WP_234590312.1	cydD	588	Serratia entomophila	75021998	Pseudomonadati	Pseudomonadota	Gammaproteobacteria	Enterobacterales	Yersiniaceae	Serratia	Serratia entomophila	F	H
1252476|NP_459933.1	cydD	588	Salmonella enterica subsp. enterica serovar Typhimurium str. LT2	1252476	Pseudomonadati	Pseudomonadota	Gammaproteobacteria	Enterobacterales	Enterobacteriaceae	Salmonella	Salmonella enterica	F	H
44979845|WP_001044529.1	cydD	588	Salmonella bongori NCTC 12419	44979845	Pseudomonadati	Pseudomonadota	Gammaproteobacteria	Enterobacterales	Enterobacteriaceae	Salmonella	Salmonella bongori	F	H
86851254|WP_012649388.1	cydD	588	Rhizobium rhizogenes	86851254	Pseudomonadati	Pseudomonadota	Alphaproteobacteria	Hyphomicrobiales	Rhizobiaceae	Rhizobium	Rhizobium rhizogenes	F	H
57429706|WP_047664493.1	cydD	588	Raoultella planticola	57429706	Pseudomonadati	Pseudomonadota	Gammaproteobacteria	Enterobacterales	Enterobacteriaceae	Raoultella	Raoultella planticola	F	H
93755076|WP_004860027.1	cydD	588	Raoultella ornithinolytica	93755076	Pseudomonadati	Pseudomonadota	Gammaproteobacteria	Enterobacterales	Enterobacteriaceae	Raoultella	Raoultella ornithinolytica	F	H
302710536|WP_120161189.1	cydD	588	Rahnella variigena	302710536	Pseudomonadati	Pseudomonadota	Gammaproteobacteria	Enterobacterales	Yersiniaceae	Rahnella	Rahnella variigena	F	H
88081660|WP_213051050.1	cydD	588	Rahnella inusitata	88081660	Pseudomonadati	Pseudomonadota	Gammaproteobacteria	Enterobacterales	Yersiniaceae	Rahnella	Rahnella inusitata	F	H
95417855|WP_013574773.1	cydD	588	Rahnella aceris	95417855	Pseudomonadati	Pseudomonadota	Gammaproteobacteria	Enterobacterales	Yersiniaceae	Rahnella	Rahnella aceris	F	H
99808189|WP_189623492.1	cydD	588	Pseudocitrobacter faecalis	99808189	Pseudomonadati	Pseudomonadota	Gammaproteobacteria	Enterobacterales	Enterobacteriaceae	Pseudocitrobacter	Pseudocitrobacter faecalis	F	H
58230233|WP_045979753.1	cydD	588	Pseudoalteromonas ruthenica	58230233	Pseudomonadati	Pseudomonadota	Gammaproteobacteria	Alteromonadales	Pseudoalteromonadaceae	Pseudoalteromonas	Pseudoalteromonas ruthenica	F	H
88814857|WP_154057114.1	cydD	588	Pseudescherichia vulneris	88814857	Pseudomonadati	Pseudomonadota	Gammaproteobacteria	Enterobacterales	Enterobacteriaceae	Pseudescherichia	Pseudescherichia vulneris	F	H
88354263|WP_225819782.1	cydD	588	Providencia vermicola	88354263	Pseudomonadati	Pseudomonadota	Gammaproteobacteria	Enterobacterales	Morganellaceae	Providencia	Providencia vermicola	F	H
93420688|WP_126459447.1	cydD	588	Providencia rustigianii	93420688	Pseudomonadati	Pseudomonadota	Gammaproteobacteria	Enterobacterales	Morganellaceae	Providencia	Providencia rustigianii	F	H
93673944|WP_115167657.1	cydD	588	Providencia rettgeri	93673944	Pseudomonadati	Pseudomonadota	Gammaproteobacteria	Enterobacterales	Morganellaceae	Providencia	Providencia rettgeri	F	H
57294369|WP_006657778.1	cydD	588	Providencia alcalifaciens	57294369	Pseudomonadati	Pseudomonadota	Gammaproteobacteria	Enterobacterales	Morganellaceae	Providencia	Providencia alcalifaciens	F	H
61384350|WP_048252374.1	cydD	588	Pluralibacter gergoviae	61384350	Pseudomonadati	Pseudomonadota	Gammaproteobacteria	Enterobacterales	Enterobacteriaceae	Pluralibacter	Pluralibacter gergoviae	F	H
93389959|WP_125232643.1	cydD	588	Pectobacterium versatile	93389959	Pseudomonadati	Pseudomonadota	Gammaproteobacteria	Enterobacterales	Pectobacteriaceae	Pectobacterium	Pectobacterium versatile	F	H
90763120|WP_107169759.1	cydD	588	Pectobacterium punjabense	90763120	Pseudomonadati	Pseudomonadota	Gammaproteobacteria	Enterobacterales	Pectobacteriaceae	Pectobacterium	Pectobacterium punjabense	F	H
61407681|WP_095699225.1	cydD	588	Pectobacterium polaris	61407681	Pseudomonadati	Pseudomonadota	Gammaproteobacteria	Enterobacterales	Pectobacteriaceae	Pectobacterium	Pectobacterium polaris	F	H
45849582|WP_033071362.1	cydD	588	Pectobacterium parmentieri	45849582	Pseudomonadati	Pseudomonadota	Gammaproteobacteria	Enterobacterales	Pectobacteriaceae	Pectobacterium	Pectobacterium parmentieri	F	H
51390016|WP_161529182.1	cydD	588	Pectobacterium odoriferum	51390016	Pseudomonadati	Pseudomonadota	Gammaproteobacteria	Enterobacterales	Pectobacteriaceae	Pectobacterium	Pectobacterium odoriferum	F	H
61348380|WP_010308109.1	cydD	588	Pectobacterium carotovorum	61348380	Pseudomonadati	Pseudomonadota	Gammaproteobacteria	Enterobacterales	Pectobacteriaceae	Pectobacterium	Pectobacterium carotovorum	F	H
57244096|WP_010277217.1	cydD	588	Pectobacterium brasiliense	57244096	Pseudomonadati	Pseudomonadota	Gammaproteobacteria	Enterobacterales	Pectobacteriaceae	Pectobacterium	Pectobacterium brasiliense	F	H
57208657|WP_039291313.1	cydD	588	Pectobacterium atrosepticum	57208657	Pseudomonadati	Pseudomonadota	Gammaproteobacteria	Enterobacterales	Pectobacteriaceae	Pectobacterium	Pectobacterium atrosepticum	F	H
61254697|WP_164483096.1	cydD	588	Pantoea stewartii	61254697	Pseudomonadati	Pseudomonadota	Gammaproteobacteria	Enterobacterales	Erwiniaceae	Pantoea	Pantoea stewartii	F	H
92932223|WP_004868464.1	cydD	588	Acidithiobacillus caldus SM-1	92932223	Pseudomonadati	Pseudomonadota	Acidithiobacillia	Acidithiobacillales	Acidithiobacillaceae	Other	Other	F	H
66275224|WP_103766088.1	cydD	588	Citrobacter braakii	66275224	Pseudomonadati	Pseudomonadota	Gammaproteobacteria	Enterobacterales	Enterobacteriaceae	Other	Other	F	H
69430541|WP_085049189.1	cydD	588	Citrobacter cronae	69430541	Pseudomonadati	Pseudomonadota	Gammaproteobacteria	Enterobacterales	Enterobacteriaceae	Other	Other	F	H
89549694|WP_172862863.1	cydD	588	Citrobacter europaeus	89549694	Pseudomonadati	Pseudomonadota	Gammaproteobacteria	Enterobacterales	Enterobacteriaceae	Other	Other	F	H
87001911|WP_032948930.1	cydD	588	Citrobacter freundii	87001911	Pseudomonadati	Pseudomonadota	Gammaproteobacteria	Enterobacterales	Enterobacteriaceae	Other	Other	F	H
86977164|WP_048225899.1	cydD	588	Citrobacter portucalensis	86977164	Pseudomonadati	Pseudomonadota	Gammaproteobacteria	Enterobacterales	Enterobacteriaceae	Other	Other	F	H
69486086|WP_150344853.1	cydD	588	Citrobacter werkmanii	69486086	Pseudomonadati	Pseudomonadota	Gammaproteobacteria	Enterobacterales	Enterobacteriaceae	Other	Other	F	H
83645879|WP_137378833.1	cydD	588	Citrobacter youngae	83645879	Pseudomonadati	Pseudomonadota	Gammaproteobacteria	Enterobacterales	Enterobacteriaceae	Other	Other	F	H
75133062|WP_048979709.1	cydD	588	Enterobacter asburiae	75133062	Pseudomonadati	Pseudomonadota	Gammaproteobacteria	Enterobacterales	Enterobacteriaceae	Other	Other	F	H
48573050|WP_028012554.1	cydD	588	Enterobacter bugandensis	48573050	Pseudomonadati	Pseudomonadota	Gammaproteobacteria	Enterobacterales	Enterobacteriaceae	Other	Other	F	H
66611113|WP_137271874.1	cydD	588	Enterobacter cancerogenus	66611113	Pseudomonadati	Pseudomonadota	Gammaproteobacteria	Enterobacterales	Enterobacteriaceae	Other	Other	F	H
63141714|WP_077064060.1	cydD	588	Enterobacter chengduensis	63141714	Pseudomonadati	Pseudomonadota	Gammaproteobacteria	Enterobacterales	Enterobacteriaceae	Enterobacter	Other	F	H
93200102|WP_006809401.1	cydD	588	Enterobacter hormaechei	93200102	Pseudomonadati	Pseudomonadota	Gammaproteobacteria	Enterobacterales	Enterobacteriaceae	Other	Other	F	H
93154567|WP_176260474.1	cydD	588	Enterobacter kobei	93154567	Pseudomonadati	Pseudomonadota	Gammaproteobacteria	Enterobacterales	Enterobacteriaceae	Other	Other	F	H
45814577|WP_020884832.1	cydD	588	Enterobacter ludwigii	45814577	Pseudomonadati	Pseudomonadota	Gammaproteobacteria	Enterobacterales	Enterobacteriaceae	Other	Other	F	H
92386927|WP_063866266.1	cydD	588	Enterobacter quasihormaechei	92386927	Pseudomonadati	Pseudomonadota	Gammaproteobacteria	Enterobacterales	Enterobacteriaceae	Other	Other	F	H
72831329|WP_094918135.1	cydD	588	Enterobacter sichuanensis	72831329	Pseudomonadati	Pseudomonadota	Gammaproteobacteria	Enterobacterales	Enterobacteriaceae	Other	Other	F	H
86945785|WP_001043634.1	cydD	588	Escherichia marmotae	86945785	Pseudomonadati	Pseudomonadota	Gammaproteobacteria	Enterobacterales	Enterobacteriaceae	Other	Other	F	H
86863409|WP_085460575.1	cydD	588	Escherichia ruysiae	86863409	Pseudomonadati	Pseudomonadota	Gammaproteobacteria	Enterobacterales	Enterobacteriaceae	Other	Other	F	H
66560777|WP_014228628.1	cydD	588	Klebsiella michiganensis	66560777	Pseudomonadati	Pseudomonadota	Gammaproteobacteria	Enterobacterales	Enterobacteriaceae	Other	Other	F	H
93285692|WP_004100633.1	cydD	588	Klebsiella oxytoca	93285692	Pseudomonadati	Pseudomonadota	Gammaproteobacteria	Enterobacterales	Enterobacteriaceae	Other	Other	F	H
77224398|WP_142467773.1	cydD	588	Klebsiella pasteurii	77224398	Pseudomonadati	Pseudomonadota	Gammaproteobacteria	Enterobacterales	Enterobacteriaceae	Other	Other	F	H
93253176|WP_044521908.1	cydD	588	Klebsiella quasipneumoniae	93253176	Pseudomonadati	Pseudomonadota	Gammaproteobacteria	Enterobacterales	Enterobacteriaceae	Other	Other	F	H
69756193|WP_080897566.1	cydD	588	Klebsiella quasivariicola	69756193	Pseudomonadati	Pseudomonadota	Gammaproteobacteria	Enterobacterales	Enterobacteriaceae	Other	Other	F	H
93308503|WP_059178468.1	cydD	588	Lelliottia amnigena	93308503	Pseudomonadati	Pseudomonadota	Gammaproteobacteria	Enterobacterales	Enterobacteriaceae	Other	Other	F	H
61122285|WP_085684558.1	cydD	588	Lonsdalea populi	61122285	Pseudomonadati	Pseudomonadota	Gammaproteobacteria	Enterobacterales	Pectobacteriaceae	Other	Other	F	H
31574412|WP_038573945.1	cydD	588	Paenibacillus odorifer	31574412	Bacillati	Bacillota	Bacilli	Bacillales	Paenibacillaceae	Other	Other	F	H
67793719|WP_205947991.1	cydD	588	Pectobacterium aroidearum	67793719	Pseudomonadati	Pseudomonadota	Gammaproteobacteria	Enterobacterales	Pectobacteriaceae	Other	Other	F	H
90771694|WP_039481405.1	cydD	588	Pectobacterium parvum	90771694	Pseudomonadati	Pseudomonadota	Gammaproteobacteria	Enterobacterales	Pectobacteriaceae	Other	Other	F	H
92275684|WP_096864164.1	cydD	588	Providencia hangzhouensis	92275684	Pseudomonadati	Pseudomonadota	Gammaproteobacteria	Enterobacterales	Morganellaceae	Other	Other	F	H
89490950|WP_102138451.1	cydD	588	Providencia huaxiensis	89490950	Pseudomonadati	Pseudomonadota	Gammaproteobacteria	Enterobacterales	Morganellaceae	Other	Other	F	H
92279910|WP_272581014.1	cydD	588	Providencia manganoxydans	92279910	Pseudomonadati	Pseudomonadota	Gammaproteobacteria	Enterobacterales	Morganellaceae	Other	Other	F	H
93520063|WP_014657832.1	cydD	588	Providencia stuartii	93520063	Pseudomonadati	Pseudomonadota	Gammaproteobacteria	Enterobacterales	Morganellaceae	Other	Other	F	H
57505816|WP_041144778.1	cydD	588	Raoultella terrigena	57505816	Pseudomonadati	Pseudomonadota	Gammaproteobacteria	Enterobacterales	Enterobacteriaceae	Other	Other	F	H
87005374|WP_173889534.1	cydD	588	Serratia bockelmannii	87005374	Pseudomonadati	Pseudomonadota	Gammaproteobacteria	Enterobacterales	Yersiniaceae	Other	Other	F	H
75026898|WP_095096771.1	cydD	588	Serratia ficaria	75026898	Pseudomonadati	Pseudomonadota	Gammaproteobacteria	Enterobacterales	Yersiniaceae	Other	Other	F	H
57666462|WP_013812278.1	cydD	588	Serratia plymuthica AS9	57666462	Pseudomonadati	Pseudomonadota	Gammaproteobacteria	Enterobacterales	Yersiniaceae	Other	Other	F	H
301145329|WP_060425590.1	cydD	588	Serratia sarumanii	301145329	Pseudomonadati	Pseudomonadota	Gammaproteobacteria	Enterobacterales	Yersiniaceae	Other	Other	F	H
64308978|WP_089196844.1	cydD	588	Serratia ureilytica	64308978	Pseudomonadati	Pseudomonadota	Gammaproteobacteria	Enterobacterales	Yersiniaceae	Other	Other	F	H
75206172|WP_001043615.1	cydD	588	Shigella boydii	75206172	Pseudomonadati	Pseudomonadota	Gammaproteobacteria	Enterobacterales	Other	Other	Other	F	H
75170962|WP_001043577.1	cydD	588	Shigella dysenteriae	75170962	Pseudomonadati	Pseudomonadota	Gammaproteobacteria	Enterobacterales	Other	Other	Other	F	H
58047916|WP_005184719.1	cydD	588	Yersinia intermedia	58047916	Pseudomonadati	Pseudomonadota	Gammaproteobacteria	Enterobacterales	Yersiniaceae	Other	Other	F	H
57977169|WP_002217690.1	cydD	588	Yersinia pestis A1122	57977169	Pseudomonadati	Pseudomonadota	Gammaproteobacteria	Enterobacterales	Yersiniaceae	Yersinia	Other	F	H
82551631|WP_038632070.1	cydD	588	Yersinia rochesterensis	82551631	Pseudomonadati	Pseudomonadota	Gammaproteobacteria	Enterobacterales	Yersiniaceae	Other	Other	F	H
88356571|WP_098692753.1	cydD	588	Nocardia terpenica	88356571	Bacillati	Actinomycetota	Actinomycetes	Mycobacteriales	Nocardiaceae	Nocardia	Nocardia terpenica	F	H
67368683|WP_006248092.1	cydD	588	Mannheimia haemolytica	67368683	Pseudomonadati	Pseudomonadota	Gammaproteobacteria	Pasteurellales	Pasteurellaceae	Mannheimia	Mannheimia haemolytica	F	H
97764611|WP_026743448.1	cydD	588	Lonsdalea quercina	97764611	Pseudomonadati	Pseudomonadota	Gammaproteobacteria	Enterobacterales	Pectobacteriaceae	Lonsdalea	Lonsdalea quercina	F	H
97187951|WP_285149138.1	cydD	588	Lelliottia wanjuensis	97187951	Pseudomonadati	Pseudomonadota	Gammaproteobacteria	Enterobacterales	Enterobacteriaceae	Lelliottia	Lelliottia wanjuensis	F	H
97601056|WP_371974833.1	cydD	588	Lelliottia nimipressuralis	97601056	Pseudomonadati	Pseudomonadota	Gammaproteobacteria	Enterobacterales	Enterobacteriaceae	Lelliottia	Lelliottia nimipressuralis	F	H
30333242|WP_059308381.1	cydD	588	Leclercia adecarboxylata	30333242	Pseudomonadati	Pseudomonadota	Gammaproteobacteria	Enterobacterales	Enterobacteriaceae	Leclercia	Leclercia adecarboxylata	F	H
23847445|WP_017456170.1	cydD	588	Kosakonia sacchari SP1	23847445	Pseudomonadati	Pseudomonadota	Gammaproteobacteria	Enterobacterales	Enterobacteriaceae	Kosakonia	Kosakonia sacchari	F	H
66393302|WP_149288957.1	cydD	588	Kosakonia radicincitans	66393302	Pseudomonadati	Pseudomonadota	Gammaproteobacteria	Enterobacterales	Enterobacteriaceae	Kosakonia	Kosakonia radicincitans	F	H
77484416|WP_263752826.1	cydD	588	Kosakonia cowanii	77484416	Pseudomonadati	Pseudomonadota	Gammaproteobacteria	Enterobacterales	Enterobacteriaceae	Kosakonia	Kosakonia cowanii	F	H
98387579|WP_333011972.1	cydD	588	Kluyvera sichuanensis	98387579	Pseudomonadati	Pseudomonadota	Gammaproteobacteria	Enterobacterales	Enterobacteriaceae	Kluyvera	Kluyvera sichuanensis	F	H
91973557|WP_153743271.1	cydD	588	Kluyvera intermedia	91973557	Pseudomonadati	Pseudomonadota	Gammaproteobacteria	Enterobacterales	Enterobacteriaceae	Kluyvera	Kluyvera intermedia	F	H
99777799|WP_061282844.1	cydD	588	Kluyvera cryocrescens NBRC 102467	99777799	Pseudomonadati	Pseudomonadota	Gammaproteobacteria	Enterobacterales	Enterobacteriaceae	Kluyvera	Kluyvera cryocrescens	F	H
85162941|WP_248537393.1	cydD	588	Kluyvera ascorbata	85162941	Pseudomonadati	Pseudomonadota	Gammaproteobacteria	Enterobacterales	Enterobacteriaceae	Kluyvera	Kluyvera ascorbata	F	H
93274151|WP_040975027.1	cydD	588	Klebsiella variicola subsp. variicola	93274151	Pseudomonadati	Pseudomonadota	Gammaproteobacteria	Enterobacterales	Enterobacteriaceae	Klebsiella	Klebsiella variicola	F	H
97396288|WP_375364124.1	cydD	588	Klebsiella grimontii	97396288	Pseudomonadati	Pseudomonadota	Gammaproteobacteria	Enterobacterales	Enterobacteriaceae	Klebsiella	Klebsiella grimontii	F	H
93311200|WP_015704875.1	cydD	588	Klebsiella aerogenes	93311200	Pseudomonadati	Pseudomonadota	Gammaproteobacteria	Enterobacterales	Enterobacteriaceae	Klebsiella	Klebsiella aerogenes	F	H
75057913|WP_001043632.1	cydD	588	Escherichia fergusonii	75057913	Pseudomonadati	Pseudomonadota	Gammaproteobacteria	Enterobacterales	Enterobacteriaceae	Escherichia	Escherichia fergusonii	F	H
89520264|WP_059227828.1	cydD	588	Escherichia albertii	89520264	Pseudomonadati	Pseudomonadota	Gammaproteobacteria	Enterobacterales	Enterobacteriaceae	Escherichia	Escherichia albertii	F	H
93264925|WP_367897171.1	cydD	588	Enterobacter vonholyi	93264925	Pseudomonadati	Pseudomonadota	Gammaproteobacteria	Enterobacterales	Enterobacteriaceae	Enterobacter	Enterobacter vonholyi	F	H
88088702|WP_014069564.1	cydD	588	Enterobacter soli	88088702	Pseudomonadati	Pseudomonadota	Gammaproteobacteria	Enterobacterales	Enterobacteriaceae	Enterobacter	Enterobacter soli	F	H
45795107|WP_069598068.1	cydD	588	Enterobacter roggenkampii	45795107	Pseudomonadati	Pseudomonadota	Gammaproteobacteria	Enterobacterales	Enterobacteriaceae	Enterobacter	Enterobacter roggenkampii	F	H
97444714|WP_395299929.1	cydD	588	Enterobacter quasiroggenkampii	97444714	Pseudomonadati	Pseudomonadota	Gammaproteobacteria	Enterobacterales	Enterobacteriaceae	Enterobacter	Enterobacter quasiroggenkampii	F	H
72514061|WP_237846662.1	cydD	588	Enterobacter mori	72514061	Pseudomonadati	Pseudomonadota	Gammaproteobacteria	Enterobacterales	Enterobacteriaceae	Enterobacter	Enterobacter mori	F	H
99705173|WP_022647615.1	cydD	588	Enterobacter intestinihominis	99705173	Pseudomonadati	Pseudomonadota	Gammaproteobacteria	Enterobacterales	Enterobacteriaceae	Enterobacter	Enterobacter intestinihominis	F	H
83572841|WP_230134932.1	cydD	588	Enterobacter cloacae	83572841	Pseudomonadati	Pseudomonadota	Gammaproteobacteria	Enterobacterales	Enterobacteriaceae	Enterobacter	Enterobacter cloacae	F	H
93244979|WP_346807967.1	cydD	588	Enterobacter chuandaensis	93244979	Pseudomonadati	Pseudomonadota	Gammaproteobacteria	Enterobacterales	Enterobacteriaceae	Enterobacter	Enterobacter chuandaensis	F	H
60868157|WP_102801668.1	cydD	588	Dickeya zeae	60868157	Pseudomonadati	Pseudomonadota	Gammaproteobacteria	Enterobacterales	Pectobacteriaceae	Dickeya	Dickeya zeae	F	H
43520590|WP_022633336.1	cydD	588	Dickeya solani IPO 2222	43520590	Pseudomonadati	Pseudomonadota	Gammaproteobacteria	Enterobacterales	Pectobacteriaceae	Dickeya	Dickeya solani	F	H
302581813|WP_226093577.1	cydD	588	Dickeya oryzae	302581813	Pseudomonadati	Pseudomonadota	Gammaproteobacteria	Enterobacterales	Pectobacteriaceae	Dickeya	Dickeya oryzae	F	H
66564657|WP_100849446.1	cydD	588	Dickeya fangzhongdai	66564657	Pseudomonadati	Pseudomonadota	Gammaproteobacteria	Enterobacterales	Pectobacteriaceae	Dickeya	Dickeya fangzhongdai	F	H
49321844|WP_024105692.1	cydD	588	Dickeya dianthicola	49321844	Pseudomonadati	Pseudomonadota	Gammaproteobacteria	Enterobacterales	Pectobacteriaceae	Dickeya	Dickeya dianthicola	F	H
55488860|WP_013317701.1	cydD	588	Dickeya dadantii	55488860	Pseudomonadati	Pseudomonadota	Gammaproteobacteria	Enterobacterales	Pectobacteriaceae	Dickeya	Dickeya dadantii	F	H
92806901|WP_015740701.1	cydD	588	Cronobacter turicensis	92806901	Pseudomonadati	Pseudomonadota	Gammaproteobacteria	Enterobacterales	Enterobacteriaceae	Cronobacter	Cronobacter turicensis	F	H
56731218|WP_029038924.1	cydD	588	Cronobacter sakazakii	56731218	Pseudomonadati	Pseudomonadota	Gammaproteobacteria	Enterobacterales	Enterobacteriaceae	Cronobacter	Cronobacter sakazakii	F	H
92213676|WP_038863836.1	cydD	588	Cronobacter muytjensii ATCC 51329	92213676	Pseudomonadati	Pseudomonadota	Gammaproteobacteria	Enterobacterales	Enterobacteriaceae	Cronobacter	Cronobacter muytjensii	F	H
45716130|WP_032982959.1	cydD	588	Cronobacter malonaticus LMG 23826	45716130	Pseudomonadati	Pseudomonadota	Gammaproteobacteria	Enterobacterales	Enterobacteriaceae	Cronobacter	Cronobacter malonaticus	F	H
45666139|WP_032967583.1	cydD	588	Cronobacter dublinensis subsp. dublinensis LMG 23823	45666139	Pseudomonadati	Pseudomonadota	Gammaproteobacteria	Enterobacterales	Enterobacteriaceae	Cronobacter	Cronobacter dublinensis	F	H
84237144|WP_211934471.1	cydD	588	Citrobacter sedlakii	84237144	Pseudomonadati	Pseudomonadota	Gammaproteobacteria	Enterobacterales	Enterobacteriaceae	Citrobacter	Citrobacter sedlakii	F	H
45136117|WP_012133039.1	cydD	588	Citrobacter koseri ATCC BAA-895	45136117	Pseudomonadati	Pseudomonadota	Gammaproteobacteria	Enterobacterales	Enterobacteriaceae	Citrobacter	Citrobacter koseri	F	H
92973862|WP_042320266.1	cydD	588	Citrobacter farmeri	92973862	Pseudomonadati	Pseudomonadota	Gammaproteobacteria	Enterobacterales	Enterobacteriaceae	Citrobacter	Citrobacter farmeri	F	H
93032492|WP_061070325.1	cydD	588	Citrobacter amalonaticus	93032492	Pseudomonadati	Pseudomonadota	Gammaproteobacteria	Enterobacterales	Enterobacteriaceae	Citrobacter	Citrobacter amalonaticus	F	H
70906992|WP_095834242.1	cydD	588	Brenneria goodwinii	70906992	Pseudomonadati	Pseudomonadota	Gammaproteobacteria	Enterobacterales	Pectobacteriaceae	Brenneria	Brenneria goodwinii	F	H
84665733|WP_144130509.1	cydD	588	Atlantibacter subterraneus	84665733	Pseudomonadati	Pseudomonadota	Gammaproteobacteria	Enterobacterales	Enterobacteriaceae	Atlantibacter	Atlantibacter subterraneus	F	H
93983034|WP_231692611.1	cydD	587	Thiopseudomonas alkaliphila	93983034	Pseudomonadati	Pseudomonadota	Gammaproteobacteria	Pseudomonadales	Pseudomonadaceae	Thiopseudomonas	Thiopseudomonas alkaliphila	F	H
77208078|WP_005753968.1	cydD	587	Pasteurella multocida	77208078	Pseudomonadati	Pseudomonadota	Gammaproteobacteria	Pasteurellales	Pasteurellaceae	Pasteurella	Pasteurella multocida	F	H
69686591|WP_228400471.1	cydD	587	Pasteurella canis	69686591	Pseudomonadati	Pseudomonadota	Gammaproteobacteria	Pasteurellales	Pasteurellaceae	Pasteurella	Pasteurella canis	F	H
31487326|WP_012340221.1	cydD	587	Histophilus somni 2336	31487326	Pseudomonadati	Pseudomonadota	Gammaproteobacteria	Pasteurellales	Pasteurellaceae	Histophilus	Histophilus somni	F	H
61080330|WP_018674254.1	cydD	587	Brevibacillus laterosporus DSM 25	61080330	Bacillati	Bacillota	Bacilli	Bacillales	Paenibacillaceae	Brevibacillus	Brevibacillus laterosporus	F	H
66256092|WP_035688311.1	cydD	587	Avibacterium paragallinarum	66256092	Pseudomonadati	Pseudomonadota	Gammaproteobacteria	Pasteurellales	Pasteurellaceae	Avibacterium	Avibacterium paragallinarum	F	H
92829116|WP_002463104.1	cydD	587	Atlantibacter hermannii	92829116	Pseudomonadati	Pseudomonadota	Gammaproteobacteria	Enterobacterales	Enterobacteriaceae	Atlantibacter	Atlantibacter hermannii	F	H
60800109|WP_006717761.1	cydD	587	Aggregatibacter segnis ATCC 33393	60800109	Pseudomonadati	Pseudomonadota	Gammaproteobacteria	Pasteurellales	Pasteurellaceae	Aggregatibacter	Aggregatibacter segnis	F	H
48247660|WP_109065106.1	cydD	587	Aggregatibacter kilianii	48247660	Pseudomonadati	Pseudomonadota	Gammaproteobacteria	Pasteurellales	Pasteurellaceae	Aggregatibacter	Aggregatibacter kilianii	F	H
49636217|WP_005704088.1	cydD	587	Aggregatibacter aphrophilus ATCC 33389	49636217	Pseudomonadati	Pseudomonadota	Gammaproteobacteria	Pasteurellales	Pasteurellaceae	Aggregatibacter	Aggregatibacter aphrophilus	F	H
77212257|WP_005590026.1	cydD	587	Aggregatibacter actinomycetemcomitans	77212257	Pseudomonadati	Pseudomonadota	Gammaproteobacteria	Pasteurellales	Pasteurellaceae	Aggregatibacter	Aggregatibacter actinomycetemcomitans	F	H
86156302|WP_135710931.1	cydD	587	Actinobacillus porcinus	86156302	Pseudomonadati	Pseudomonadota	Gammaproteobacteria	Pasteurellales	Pasteurellaceae	Actinobacillus	Actinobacillus porcinus	F	H
61267350|WP_018357046.1	cydD	586	Rodentibacter pneumotropicus	61267350	Pseudomonadati	Pseudomonadota	Gammaproteobacteria	Pasteurellales	Pasteurellaceae	Rodentibacter	Rodentibacter pneumotropicus	F	H
85658834|WP_164028725.1	cydD	586	Rodentibacter caecimuris	85658834	Pseudomonadati	Pseudomonadota	Gammaproteobacteria	Pasteurellales	Pasteurellaceae	Rodentibacter	Rodentibacter caecimuris	F	H
99504937|WP_118844134.1	cydD	586	Pseudoalteromonas lipolytica	99504937	Pseudomonadati	Pseudomonadota	Gammaproteobacteria	Alteromonadales	Pseudoalteromonadaceae	Pseudoalteromonas	Pseudoalteromonas lipolytica	F	H
83544785|WP_090919357.1	cydD	586	Phocoenobacter skyensis	83544785	Pseudomonadati	Pseudomonadota	Gammaproteobacteria	Pasteurellales	Pasteurellaceae	Phocoenobacter	Phocoenobacter skyensis	F	H
93348064|WP_019688631.1	cydD	586	Paenibacillus polymyxa ATCC 842	93348064	Bacillati	Bacillota	Bacilli	Bacillales	Paenibacillaceae	Paenibacillus	Paenibacillus polymyxa	F	H
83608021|WP_016442906.1	cydD	586	Actinotignum sanguinis	83608021	Bacillati	Actinomycetota	Actinomycetes	Actinomycetales	Other	Other	Other	F	H
93220164|WP_011272412.1	cydD	586	Haemophilus influenzae	93220164	Pseudomonadati	Pseudomonadota	Gammaproteobacteria	Pasteurellales	Pasteurellaceae	Other	Other	F	H
86854143|WP_306346821.1	cydD	586	Pasteurella atlantica	86854143	Pseudomonadati	Pseudomonadota	Gammaproteobacteria	Pasteurellales	Other	Other	Other	F	H
300270814|WP_306346821.1	cydD	586	Phocoenobacter atlanticus subsp. atlanticus	300270814	Pseudomonadati	Pseudomonadota	Gammaproteobacteria	Pasteurellales	Other	Other	Other	F	H
29845323|WP_062566890.1	cydD	586	Pseudoalteromonas shioyasakiensis	29845323	Pseudomonadati	Pseudomonadota	Gammaproteobacteria	Alteromonadales	Pseudoalteromonadaceae	Other	Other	F	H
303218591|WP_033184055.1	cydD	586	Rhizobium brockwellii	303218591	Pseudomonadati	Pseudomonadota	Alphaproteobacteria	Hyphomicrobiales	Rhizobiaceae	Other	Other	F	H
93298004|WP_005696499.1	cydD	586	Haemophilus parainfluenzae	93298004	Pseudomonadati	Pseudomonadota	Gammaproteobacteria	Pasteurellales	Pasteurellaceae	Haemophilus	Haemophilus parainfluenzae	F	H
56957698|WP_111696578.1	cydD	586	Haemophilus haemolyticus	56957698	Pseudomonadati	Pseudomonadota	Gammaproteobacteria	Pasteurellales	Pasteurellaceae	Haemophilus	Haemophilus haemolyticus	F	H
93227193|WP_317483521.1	cydD	586	Exercitatus varius	93227193	Pseudomonadati	Pseudomonadota	Gammaproteobacteria	Pasteurellales	Pasteurellaceae	Exercitatus	Exercitatus varius	F	H
84613693|WP_225700825.1	cydD	586	Duffyella gerundensis	84613693	Pseudomonadati	Pseudomonadota	Gammaproteobacteria	Enterobacterales	Erwiniaceae	Duffyella	Duffyella gerundensis	F	H
92947522|WP_079533031.1	cydD	586	Clavibacter michiganensis	92947522	Bacillati	Actinomycetota	Actinomycetes	Micrococcales	Microbacteriaceae	Clavibacter	Clavibacter michiganensis	F	H
300133577|WP_115249556.1	cydD	586	Avibacterium avium	300133577	Pseudomonadati	Pseudomonadota	Gammaproteobacteria	Pasteurellales	Pasteurellaceae	Avibacterium	Avibacterium avium	F	H
96302166|WP_093890738.1	cydD	585	Streptosporangium canum	96302166	Bacillati	Actinomycetota	Actinomycetes	Streptosporangiales	Streptosporangiaceae	Streptosporangium	Streptosporangium canum	F	H
65280619|WP_012536491.1	cydD	585	Acidithiobacillus ferrooxidans ATCC 23270	65280619	Pseudomonadati	Pseudomonadota	Acidithiobacillia	Acidithiobacillales	Acidithiobacillaceae	Other	Other	F	H
80802606|WP_083520313.1	cydD	585	Comamonas terrigena NBRC 13299	80802606	Pseudomonadati	Pseudomonadota	Betaproteobacteria	Burkholderiales	Comamonadaceae	Other	Other	F	H
77263130|WP_013747101.1	cydD	584	Gallibacterium anatis DSM 16844 = F 149	77263130	Pseudomonadati	Pseudomonadota	Gammaproteobacteria	Pasteurellales	Pasteurellaceae	Gallibacterium	Gallibacterium anatis	F	H
301928120|WP_100557022.1	cydD	584	Brucella pituitosa	301928120	Pseudomonadati	Pseudomonadota	Alphaproteobacteria	Hyphomicrobiales	Brucellaceae	Brucella	Brucella pituitosa	F	H
60695422|WP_024893905.1	cydD	584	Acidithiobacillus thiooxidans ATCC 19377	60695422	Pseudomonadati	Pseudomonadota	Acidithiobacillia	Acidithiobacillales	Acidithiobacillaceae	Acidithiobacillus	Acidithiobacillus thiooxidans	F	H
78509046|WP_150391738.1	cydD	584	Schleiferilactobacillus harbinensis	78509046	Bacillati	Bacillota	Bacilli	Lactobacillales	Lactobacillaceae	Schleiferilactobacillus	Schleiferilactobacillus harbinensis	L	H
95584738|WP_316692590.1	cydD	583	Xanthomonas dyei	95584738	Pseudomonadati	Pseudomonadota	Gammaproteobacteria	Lysobacterales	Lysobacteraceae	Xanthomonas	Xanthomonas dyei	F	H
57956742|WP_104647516.1	cydD	583	Xanthomonas arboricola	57956742	Pseudomonadati	Pseudomonadota	Gammaproteobacteria	Lysobacterales	Lysobacteraceae	Xanthomonas	Xanthomonas arboricola	F	H
99634502|WP_226946097.1	cydD	583	Roseomonas mucosa	99634502	Pseudomonadati	Pseudomonadota	Alphaproteobacteria	Acetobacterales	Roseomonadaceae	Roseomonas	Roseomonas mucosa	F	H
93205821|WP_003815161.1	cydD	583	Bordetella parapertussis	93205821	Pseudomonadati	Pseudomonadota	Betaproteobacteria	Burkholderiales	Alcaligenaceae	Other	Other	F	H
61297463|WP_075473177.1	cydD	583	Moritella viscosa	61297463	Pseudomonadati	Pseudomonadota	Gammaproteobacteria	Alteromonadales	Moritellaceae	Moritella	Moritella viscosa	F	H
57143955|WP_218026327.1	cydD	583	Microbacterium testaceum	57143955	Bacillati	Actinomycetota	Actinomycetes	Micrococcales	Microbacteriaceae	Microbacterium	Microbacterium testaceum	F	H
69603481|WP_010929714.1	cydD	583	Bordetella pertussis	69603481	Pseudomonadati	Pseudomonadota	Betaproteobacteria	Burkholderiales	Alcaligenaceae	Bordetella	Bordetella pertussis	F	H
56477006|WP_033456055.1	cydD	583	Bordetella bronchiseptica	56477006	Pseudomonadati	Pseudomonadota	Betaproteobacteria	Burkholderiales	Alcaligenaceae	Bordetella	Bordetella bronchiseptica	F	H
55562860|WP_049076853.1	cydD	583	Achromobacter ruhlandii	55562860	Pseudomonadati	Pseudomonadota	Betaproteobacteria	Burkholderiales	Alcaligenaceae	Achromobacter	Achromobacter ruhlandii	F	H
78226309|WP_083510957.1	cydD	583	Asaia bogorensis NBRC 16594	78226309	Pseudomonadati	Pseudomonadota	Alphaproteobacteria	Acetobacterales	Acetobacteraceae	Asaia	Asaia bogorensis	F	Q
61108964|WP_041168584.1	cydD	583	Lactococcus cremoris subsp. cremoris KW2	61108964	Bacillati	Bacillota	Bacilli	Lactobacillales	Streptococcaceae	Lactococcus	Lactococcus cremoris	M	H
61314868|WP_029375947.1	cydD	582	Brucella anthropi	61314868	Pseudomonadati	Pseudomonadota	Alphaproteobacteria	Hyphomicrobiales	Brucellaceae	Other	Other	F	H
29814906|WP_029142970.1	cydD	582	Heyndrickxia coagulans DSM 1 = ATCC 7050	29814906	Bacillati	Bacillota	Bacilli	Bacillales	Bacillaceae	Other	Other	F	H
93261207|WP_014096463.1	cydD	582	Heyndrickxia faecalis	93261207	Bacillati	Bacillota	Bacilli	Bacillales	Bacillaceae	Other	Other	F	H
92983305|WP_015490224.1	cydD	582	Clavibacter nebraskensis NCPPB 2581	92983305	Bacillati	Actinomycetota	Actinomycetes	Micrococcales	Microbacteriaceae	Clavibacter	Clavibacter nebraskensis	F	H
92787415|WP_416372821.1	cydD	582	Achromobacter mucicolens	92787415	Pseudomonadati	Pseudomonadota	Betaproteobacteria	Burkholderiales	Alcaligenaceae	Achromobacter	Achromobacter mucicolens	F	H
67407142|WP_211920156.1	cydD	581	Xanthomonas arboricola pv. juglandis	67407142	Pseudomonadati	Pseudomonadota	Gammaproteobacteria	Lysobacterales	Lysobacteraceae	Xanthomonas	Xanthomonas arboricola	F	H
97261878|WP_253135276.1	cydD	581	Stenotrophomonas sepilia	97261878	Pseudomonadati	Pseudomonadota	Gammaproteobacteria	Lysobacterales	Lysobacteraceae	Stenotrophomonas	Stenotrophomonas sepilia	F	H
93704877|WP_074724893.1	cydD	581	Stenotrophomonas pavanii	93704877	Pseudomonadati	Pseudomonadota	Gammaproteobacteria	Lysobacterales	Lysobacteraceae	Stenotrophomonas	Stenotrophomonas pavanii	F	H
93743988|WP_049405991.1	cydD	581	Stenotrophomonas muris	93743988	Pseudomonadati	Pseudomonadota	Gammaproteobacteria	Lysobacterales	Lysobacteraceae	Stenotrophomonas	Stenotrophomonas muris	F	H
93834215|WP_024958400.1	cydD	581	Stenotrophomonas maltophilia	93834215	Pseudomonadati	Pseudomonadota	Gammaproteobacteria	Lysobacterales	Lysobacteraceae	Stenotrophomonas	Stenotrophomonas maltophilia	F	H
97223829|WP_375069982.1	cydD	581	Stenotrophomonas lactitubi	97223829	Pseudomonadati	Pseudomonadota	Gammaproteobacteria	Lysobacterales	Lysobacteraceae	Stenotrophomonas	Stenotrophomonas lactitubi	F	H
90525728|WP_019660485.1	cydD	581	Stenotrophomonas maltophilia ATCC 19867	90525728	Pseudomonadati	Pseudomonadota	Gammaproteobacteria	Lysobacterales	Lysobacteraceae	Stenotrophomonas	Stenotrophomonas hibiscicola	F	H
86938845|WP_322547297.1	cydD	581	Stenotrophomonas geniculata	86938845	Pseudomonadati	Pseudomonadota	Gammaproteobacteria	Lysobacterales	Lysobacteraceae	Stenotrophomonas	Stenotrophomonas geniculata	F	H
61428671|WP_028732474.1	cydD	581	Rhizobium leguminosarum	61428671	Pseudomonadati	Pseudomonadota	Alphaproteobacteria	Hyphomicrobiales	Rhizobiaceae	Rhizobium	Rhizobium leguminosarum	F	H
67487987|WP_221988759.1	cydD	581	Rhizobium laguerreae	67487987	Pseudomonadati	Pseudomonadota	Alphaproteobacteria	Hyphomicrobiales	Rhizobiaceae	Rhizobium	Rhizobium laguerreae	F	H
92896728|WP_054429295.1	cydD	581	Achromobacter insuavis	92896728	Pseudomonadati	Pseudomonadota	Betaproteobacteria	Burkholderiales	Alcaligenaceae	Other	Other	F	H
75216673|WP_097630951.1	cydD	581	Rhizobium anhuiense bv. trifolii	75216673	Pseudomonadati	Pseudomonadota	Alphaproteobacteria	Hyphomicrobiales	Rhizobiaceae	Other	Other	F	H
303210250|WP_011649792.1	cydD	581	Rhizobium johnstonii 3841	303210250	Pseudomonadati	Pseudomonadota	Alphaproteobacteria	Hyphomicrobiales	Rhizobiaceae	Other	Other	F	H
64105417|WP_025876457.1	cydD	581	Stenotrophomonas indicatrix	64105417	Pseudomonadati	Pseudomonadota	Gammaproteobacteria	Lysobacterales	Lysobacteraceae	Other	Other	F	H
29470177|WP_012299109.1	cydD	581	Clavibacter sepedonicus	29470177	Bacillati	Actinomycetota	Actinomycetes	Micrococcales	Microbacteriaceae	Clavibacter	Clavibacter sepedonicus	F	H
95752264|WP_106835359.1	cydD	581	Brevibacillus porteri	95752264	Bacillati	Bacillota	Bacilli	Bacillales	Paenibacillaceae	Brevibacillus	Brevibacillus porteri	F	H
61031471|WP_106653923.1	cydD	581	Brevibacillus brevis	61031471	Bacillati	Bacillota	Bacilli	Bacillales	Paenibacillaceae	Brevibacillus	Brevibacillus brevis	F	H
56587738|WP_025515309.1	cydD	581	Bordetella trematum	56587738	Pseudomonadati	Pseudomonadota	Betaproteobacteria	Burkholderiales	Alcaligenaceae	Bordetella	Bordetella trematum	F	H
75273299|WP_024070661.1	cydD	581	Achromobacter xylosoxidans	75273299	Pseudomonadati	Pseudomonadota	Betaproteobacteria	Burkholderiales	Alcaligenaceae	Achromobacter	Achromobacter xylosoxidans	F	H
94354746|WP_175166972.1	cydD	581	Achromobacter dolens	94354746	Pseudomonadati	Pseudomonadota	Betaproteobacteria	Burkholderiales	Alcaligenaceae	Achromobacter	Achromobacter dolens	F	H
98569551|WP_126782403.1	cydD	581	Vagococcus salmoninarum	98569551	Bacillati	Bacillota	Bacilli	Lactobacillales	Enterococcaceae	Vagococcus	Vagococcus salmoninarum	I	H
61250536|WP_054646467.1	cydD	581	Fructilactobacillus lindneri	61250536	Bacillati	Bacillota	Bacilli	Lactobacillales	Lactobacillaceae	Fructilactobacillus	Fructilactobacillus lindneri	L	H
69510865|WP_195631219.1	cydD	581	Eggerthella lenta	69510865	Bacillati	Actinomycetota	Coriobacteriia	Eggerthellales	Eggerthellaceae	Eggerthella	Eggerthella lenta	T	H
93878669|WP_081481986.1	cydD	580	Xanthomonas sacchari	93878669	Pseudomonadati	Pseudomonadota	Gammaproteobacteria	Lysobacterales	Lysobacteraceae	Xanthomonas	Xanthomonas sacchari	F	H
55511958|WP_074058808.1	cydD	580	Xanthomonas hortorum	55511958	Pseudomonadati	Pseudomonadota	Gammaproteobacteria	Lysobacterales	Lysobacteraceae	Xanthomonas	Xanthomonas hortorum	F	H
43161938|WP_019920030.1	cydD	580	Duganella zoogloeoides ATCC 25935	43161938	Pseudomonadati	Pseudomonadota	Betaproteobacteria	Burkholderiales	Oxalobacteraceae	Duganella	Duganella zoogloeoides	F	H
93110902|WP_200635984.1	cydD	580	Brucella pseudogrignonensis	93110902	Pseudomonadati	Pseudomonadota	Alphaproteobacteria	Hyphomicrobiales	Brucellaceae	Brucella	Brucella pseudogrignonensis	F	H
57305637|WP_115168617.1	cydD	580	Brucella intermedia	57305637	Pseudomonadati	Pseudomonadota	Alphaproteobacteria	Hyphomicrobiales	Brucellaceae	Brucella	Brucella intermedia	F	H
93121380|WP_005018166.1	cydD	580	Bordetella holmesii	93121380	Pseudomonadati	Pseudomonadota	Betaproteobacteria	Burkholderiales	Alcaligenaceae	Bordetella	Bordetella holmesii	F	H
92995680|WP_032970193.1	cydD	580	Bordetella hinzii	92995680	Pseudomonadati	Pseudomonadota	Betaproteobacteria	Burkholderiales	Alcaligenaceae	Bordetella	Bordetella hinzii	F	H
34292293|WP_039195161.1	cydD	580	Actinobacillus suis ATCC 33415	34292293	Pseudomonadati	Pseudomonadota	Gammaproteobacteria	Pasteurellales	Pasteurellaceae	Actinobacillus	Actinobacillus suis	F	H
48599014|WP_005597296.1	cydD	580	Actinobacillus pleuropneumoniae	48599014	Pseudomonadati	Pseudomonadota	Gammaproteobacteria	Pasteurellales	Pasteurellaceae	Actinobacillus	Actinobacillus pleuropneumoniae	F	H
92742884|WP_039197108.1	cydD	580	Actinobacillus equuli	92742884	Pseudomonadati	Pseudomonadota	Gammaproteobacteria	Pasteurellales	Pasteurellaceae	Actinobacillus	Actinobacillus equuli	F	H
83606768|WP_229252318.1	cydD	580	Carnobacterium maltaromaticum	83606768	Bacillati	Bacillota	Bacilli	Lactobacillales	Carnobacteriaceae	Carnobacterium	Carnobacterium maltaromaticum	I	H
89588223|WP_034571242.1	cydD	580	Carnobacterium divergens	89588223	Bacillati	Bacillota	Bacilli	Lactobacillales	Carnobacteriaceae	Carnobacterium	Carnobacterium divergens	I	H
93160591|WP_103428763.1	cydD	580	Fructilactobacillus sanfranciscensis	93160591	Bacillati	Bacillota	Bacilli	Lactobacillales	Lactobacillaceae	Fructilactobacillus	Fructilactobacillus sanfranciscensis	L	H
74912978|WP_039143398.1	cydD	580	Fructilactobacillus fructivorans	74912978	Bacillati	Bacillota	Bacilli	Lactobacillales	Lactobacillaceae	Fructilactobacillus	Fructilactobacillus fructivorans	L	H
45549252|WP_025013829.1	cydD	580	Lacticaseibacillus casei DSM 20011 = JCM 1134 = ATCC 393	45549252	Bacillati	Bacillota	Bacilli	Lactobacillales	Lactobacillaceae	Other	Other	M	H
93269799|WP_070652004.1	cydD	580	Lacticaseibacillus zeae subsp. silagei	93269799	Bacillati	Bacillota	Bacilli	Lactobacillales	Lactobacillaceae	Lacticaseibacillus	Lacticaseibacillus zeae	M	H
69832600|WP_139041941.1	cydD	580	Lacticaseibacillus rhamnosus	69832600	Bacillati	Bacillota	Bacilli	Lactobacillales	Lactobacillaceae	Lacticaseibacillus	Lacticaseibacillus rhamnosus	M	H
57090817|WP_003571227.1	cydD	580	Lacticaseibacillus paracasei subsp. paracasei 8700:2	57090817	Bacillati	Bacillota	Bacilli	Lactobacillales	Lactobacillaceae	Lacticaseibacillus	Lacticaseibacillus paracasei	M	H
83623499|WP_263507820.1	cydD	579	Rhodococcus aetherivorans	83623499	Bacillati	Actinomycetota	Actinomycetes	Mycobacteriales	Nocardiaceae	Rhodococcus	Rhodococcus aetherivorans	F	H
57576416|WP_081183358.1	cydD	579	Prescottella equi	57576416	Bacillati	Actinomycetota	Actinomycetes	Mycobacteriales	Nocardiaceae	Prescottella	Prescottella equi	F	H
60734015|WP_064082831.1	cydD	579	[Haemophilus] ducreyi	60734015	Other	Other	Other	Other	Other	Other	Other	F	H
99745491|WP_065613450.1	cydD	579	Gilliamella apis	99745491	Pseudomonadati	Pseudomonadota	Gammaproteobacteria	Orbales	Orbaceae	Gilliamella	Gilliamella apis	F	H
92933635|WP_114852157.1	cydD	579	Bordetella avium	92933635	Pseudomonadati	Pseudomonadota	Betaproteobacteria	Burkholderiales	Alcaligenaceae	Bordetella	Bordetella avium	F	H
303778299|WP_015432462.1	cydD	579	Bibersteinia trehalosi USDA-ARS-USMARC-188	303778299	Pseudomonadati	Pseudomonadota	Gammaproteobacteria	Pasteurellales	Pasteurellaceae	Bibersteinia	Bibersteinia trehalosi	F	H
984392|NP_466237.1	cydD	579	Listeria monocytogenes EGD-e	984392	Bacillati	Bacillota	Bacilli	Bacillales	Listeriaceae	Listeria	Listeria monocytogenes	F	S
42980621|WP_068222912.1	cydD	579	Loigolactobacillus backii	42980621	Bacillati	Bacillota	Bacilli	Lactobacillales	Lactobacillaceae	Loigolactobacillus	Loigolactobacillus backii	V	H
75153863|WP_260807575.1	cydD	578	Xanthomonas prunicola	75153863	Pseudomonadati	Pseudomonadota	Gammaproteobacteria	Lysobacterales	Lysobacteraceae	Xanthomonas	Xanthomonas prunicola	F	H
93991599|WP_150146396.1	cydD	578	Xanthomonas phaseoli pv. dieffenbachiae	93991599	Pseudomonadati	Pseudomonadota	Gammaproteobacteria	Lysobacterales	Lysobacteraceae	Xanthomonas	Xanthomonas phaseoli	F	H
61779203|WP_008573798.1	cydD	578	Xanthomonas perforans	61779203	Pseudomonadati	Pseudomonadota	Gammaproteobacteria	Lysobacterales	Lysobacteraceae	Xanthomonas	Xanthomonas perforans	F	H
77337200|WP_149621970.1	cydD	578	Xanthomonas oryzae pv. oryzicola	77337200	Pseudomonadati	Pseudomonadota	Gammaproteobacteria	Lysobacterales	Lysobacteraceae	Xanthomonas	Xanthomonas oryzae	F	H
97211823|WP_116904921.1	cydD	578	Xanthomonas nasturtii	97211823	Pseudomonadati	Pseudomonadota	Gammaproteobacteria	Lysobacterales	Lysobacteraceae	Xanthomonas	Xanthomonas nasturtii	F	H
97510667|WP_031422989.1	cydD	578	Xanthomonas axonopodis pv. maculifoliigardeniae	97510667	Pseudomonadati	Pseudomonadota	Gammaproteobacteria	Lysobacterales	Lysobacteraceae	Xanthomonas	Xanthomonas axonopodis	F	H
58003262|WP_042822635.1	cydD	578	Xanthomonas axonopodis pv. vasculorum	58003262	Pseudomonadati	Pseudomonadota	Gammaproteobacteria	Lysobacterales	Lysobacteraceae	Xanthomonas	Xanthomonas axonopodis	F	H
84673993|WP_207580084.1	cydD	578	Rhizobium ruizarguesonis	84673993	Pseudomonadati	Pseudomonadota	Alphaproteobacteria	Hyphomicrobiales	Rhizobiaceae	Rhizobium	Rhizobium ruizarguesonis	F	H
77010974|WP_036619112.1	cydD	578	Paenibacillus macerans	77010974	Bacillati	Bacillota	Bacilli	Bacillales	Paenibacillaceae	Paenibacillus	Paenibacillus macerans	F	H
43346793|WP_016314260.1	cydD	578	Paenibacillus barengoltzii G22	43346793	Bacillati	Bacillota	Bacilli	Bacillales	Paenibacillaceae	Paenibacillus	Paenibacillus barengoltzii	F	H
66361377|WP_035389917.1	cydD	578	Bacillus altitudinis	66361377	Bacillati	Bacillota	Bacilli	Bacillales	Bacillaceae	Other	Other	F	H
61768547|WP_149126143.1	cydD	578	Bacillus safensis	61768547	Bacillati	Bacillota	Bacilli	Bacillales	Bacillaceae	Other	Other	F	H
93015393|WP_002966122.1	cydD	578	Brucella abortus 544	93015393	Pseudomonadati	Pseudomonadota	Alphaproteobacteria	Hyphomicrobiales	Brucellaceae	Other	Other	F	H
55592186|WP_004690175.1	cydD	578	Brucella canis ATCC 23365	55592186	Pseudomonadati	Pseudomonadota	Alphaproteobacteria	Hyphomicrobiales	Brucellaceae	Other	Other	F	H
29595069|WP_004681853.1	cydD	578	Brucella melitensis bv. 1 str. 16M	29595069	Pseudomonadati	Pseudomonadota	Alphaproteobacteria	Hyphomicrobiales	Brucellaceae	Other	Other	F	H
45125843|WP_004688975.1	cydD	578	Brucella ovis ATCC 25840	45125843	Pseudomonadati	Pseudomonadota	Alphaproteobacteria	Hyphomicrobiales	Brucellaceae	Other	Other	F	H
45053551|WP_006191938.1	cydD	578	Brucella suis 1330	45053551	Pseudomonadati	Pseudomonadota	Alphaproteobacteria	Hyphomicrobiales	Brucellaceae	Other	Other	F	H
66911454|WP_015463281.1	cydD	578	Xanthomonas citri pv. citri	66911454	Pseudomonadati	Pseudomonadota	Gammaproteobacteria	Lysobacterales	Lysobacteraceae	Other	Other	F	H
63991562|WP_029819569.1	cydD	578	Xanthomonas euvesicatoria pv. alfalfae	63991562	Pseudomonadati	Pseudomonadota	Gammaproteobacteria	Lysobacterales	Lysobacteraceae	Other	Other	F	H
78223971|WP_005706853.1	cydD	578	Haemophilus parahaemolyticus	78223971	Pseudomonadati	Pseudomonadota	Gammaproteobacteria	Pasteurellales	Pasteurellaceae	Haemophilus	Haemophilus parahaemolyticus	F	H
99646592|WP_006175549.1	cydD	578	Brucella ceti	99646592	Pseudomonadati	Pseudomonadota	Alphaproteobacteria	Hyphomicrobiales	Brucellaceae	Brucella	Brucella ceti	F	H
5622806|WP_012011718.1	cydD	578	Bacillus pumilus SAFR-032	5622806	Bacillati	Bacillota	Bacilli	Bacillales	Bacillaceae	Bacillus	Bacillus pumilus	F	H
94546358|WP_070230394.1	cydD	578	Weissella soli	94546358	Bacillati	Bacillota	Bacilli	Lactobacillales	Lactobacillaceae	Weissella	Weissella soli	I	H
72385366|WP_248848425.1	cydD	578	Vagococcus lutrae	72385366	Bacillati	Bacillota	Bacilli	Lactobacillales	Enterococcaceae	Vagococcus	Vagococcus lutrae	I	H
58108764|WP_140934590.1	cydD	578	Apilactobacillus micheneri	58108764	Bacillati	Bacillota	Bacilli	Lactobacillales	Lactobacillaceae	Apilactobacillus	Apilactobacillus micheneri	L	H
49393402|WP_050338925.1	cydD	578	Lactiplantibacillus pentosus	49393402	Bacillati	Bacillota	Bacilli	Lactobacillales	Lactobacillaceae	Other	Other	M	H
97414374|WP_395322973.1	cydD	578	Levilactobacillus parabrevis	97414374	Bacillati	Bacillota	Bacilli	Lactobacillales	Lactobacillaceae	Levilactobacillus	Levilactobacillus parabrevis	M	H
84783288|WP_056945113.1	cydD	578	Levilactobacillus namurensis	84783288	Bacillati	Bacillota	Bacilli	Lactobacillales	Lactobacillaceae	Levilactobacillus	Levilactobacillus namurensis	M	H
58013195|WP_076055059.1	cydD	577	Xanthomonas campestris pv. raphani	58013195	Pseudomonadati	Pseudomonadota	Gammaproteobacteria	Lysobacterales	Lysobacteraceae	Xanthomonas	Xanthomonas campestris	F	H
96737070|WP_088016748.1	cydD	577	Sutcliffiella horikoshii	96737070	Bacillati	Bacillota	Bacilli	Bacillales	Bacillaceae	Sutcliffiella	Sutcliffiella horikoshii	F	H
87619636|WP_127739822.1	cydD	577	Niallia taxi	87619636	Bacillati	Bacillota	Bacilli	Bacillales	Bacillaceae	Other	Other	F	H
66872011|WP_050351507.1	cydD	577	Virgibacillus pantothenticus	66872011	Bacillati	Bacillota	Bacilli	Bacillales	Bacillaceae	Other	Other	F	H
87618949|WP_285095228.1	cydD	577	Niallia taxi	87618949	Bacillati	Bacillota	Bacilli	Bacillales	Bacillaceae	Niallia	Niallia taxi	F	H
84681370|WP_088886658.1	cydD	577	Diaphorobacter nitroreducens	84681370	Pseudomonadati	Pseudomonadota	Betaproteobacteria	Burkholderiales	Comamonadaceae	Diaphorobacter	Diaphorobacter nitroreducens	F	H
63998031|WP_003074766.1	cydD	577	Comamonas testosteroni	63998031	Pseudomonadati	Pseudomonadota	Betaproteobacteria	Burkholderiales	Comamonadaceae	Comamonas	Comamonas testosteroni	F	H
301125528|WP_311067086.1	cydD	577	Aeribacillus composti	301125528	Bacillati	Bacillota	Bacilli	Bacillales	Bacillaceae	Aeribacillus	Aeribacillus composti	F	H
76203827|WP_048840747.1	cydD	577	Acetobacter orientalis	76203827	Pseudomonadati	Pseudomonadota	Alphaproteobacteria	Acetobacterales	Acetobacteraceae	Acetobacter	Acetobacter orientalis	F	Q
86898942|WP_191136671.1	cydD	577	Weissella viridescens	86898942	Bacillati	Bacillota	Bacilli	Lactobacillales	Lactobacillaceae	Weissella	Weissella viridescens	I	H
93950661|WP_330155116.1	cydD	577	Weissella paramesenteroides	93950661	Bacillati	Bacillota	Bacilli	Lactobacillales	Lactobacillaceae	Weissella	Weissella paramesenteroides	I	H
57978424|WP_003608144.1	cydD	577	Weissella confusa	57978424	Bacillati	Bacillota	Bacilli	Lactobacillales	Lactobacillaceae	Weissella	Weissella confusa	I	H
66961932|WP_010373395.1	cydD	577	Weissella cibaria	66961932	Bacillati	Bacillota	Bacilli	Lactobacillales	Lactobacillaceae	Weissella	Weissella cibaria	I	H
60894287|WP_010819498.1	cydD	577	Enterococcus faecalis EnGen0336	60894287	Bacillati	Bacillota	Bacilli	Lactobacillales	Enterococcaceae	Enterococcus	Enterococcus faecalis	I	H
97165353|WP_404327544.1	cydD	577	Companilactobacillus paralimentarius	97165353	Bacillati	Bacillota	Bacilli	Lactobacillales	Lactobacillaceae	Companilactobacillus	Companilactobacillus paralimentarius	I	H
96668004|WP_025085525.1	cydD	577	Companilactobacillus paralimentarius DSM 13238 = JCM 10415	96668004	Bacillati	Bacillota	Bacilli	Lactobacillales	Lactobacillaceae	Companilactobacillus	Companilactobacillus paralimentarius	I	H
57754144|WP_024753149.1	cydD	577	Treponema phagedenis	57754144	Pseudomonadati	Spirochaetota	Spirochaetia	Spirochaetales	Treponemataceae	Treponema	Treponema phagedenis	M	H
89668624|WP_154904771.1	cydD	577	Lactiplantibacillus argentoratensis	89668624	Bacillati	Bacillota	Bacilli	Lactobacillales	Lactobacillaceae	Other	Other	M	H
82933377|WP_019205608.1	cydD	577	Limosilactobacillus ingluviei str. Autruche 4	82933377	Bacillati	Bacillota	Bacilli	Lactobacillales	Lactobacillaceae	Limosilactobacillus	Limosilactobacillus ingluviei	M	H
56993486|WP_021742719.1	cydD	577	Levilactobacillus brevis	56993486	Bacillati	Bacillota	Bacilli	Lactobacillales	Lactobacillaceae	Levilactobacillus	Levilactobacillus brevis	M	H
77217600|WP_027821306.1	cydD	577	Lactiplantibacillus plantarum	77217600	Bacillati	Bacillota	Bacilli	Lactobacillales	Lactobacillaceae	Lactiplantibacillus	Lactiplantibacillus plantarum	M	H
79806763|WP_275091775.1	cydD	577	Lactiplantibacillus paraplantarum	79806763	Bacillati	Bacillota	Bacilli	Lactobacillales	Lactobacillaceae	Lactiplantibacillus	Lactiplantibacillus paraplantarum	M	H
61475695|WP_051598767.1	cydD	576	Stenotrophomonas rhizophila	61475695	Pseudomonadati	Pseudomonadota	Gammaproteobacteria	Lysobacterales	Lysobacteraceae	Stenotrophomonas	Stenotrophomonas rhizophila	F	H
77236649|WP_034760255.1	cydD	576	Rossellomorea vietnamensis	77236649	Bacillati	Bacillota	Bacilli	Bacillales	Bacillaceae	Rossellomorea	Rossellomorea vietnamensis	F	H
45961320|WP_064826375.1	cydD	576	Rhizobium phaseoli	45961320	Pseudomonadati	Pseudomonadota	Alphaproteobacteria	Hyphomicrobiales	Rhizobiaceae	Rhizobium	Rhizobium phaseoli	F	H
66142502|WP_207245079.1	cydD	576	Rhizobium lentis	66142502	Pseudomonadati	Pseudomonadota	Alphaproteobacteria	Hyphomicrobiales	Rhizobiaceae	Rhizobium	Rhizobium lentis	F	H
91153026|WP_168296251.1	cydD	576	Rhizobium binae	91153026	Pseudomonadati	Pseudomonadota	Alphaproteobacteria	Hyphomicrobiales	Rhizobiaceae	Rhizobium	Rhizobium binae	F	H
93681605|WP_234562054.1	cydD	576	Priestia flexa	93681605	Bacillati	Bacillota	Bacilli	Bacillales	Bacillaceae	Priestia	Priestia flexa	F	H
94488617|WP_005545091.1	cydD	576	Paenibacillus alvei	94488617	Bacillati	Bacillota	Bacilli	Bacillales	Paenibacillaceae	Paenibacillus	Paenibacillus alvei	F	H
88810250|WP_029343143.1	cydD	576	Exiguobacterium acetylicum	88810250	Bacillati	Bacillota	Bacilli	Bacillales	Other	Other	Other	F	H
90837749|WP_075642795.1	cydD	576	Exiguobacterium indicum HHS 31	90837749	Bacillati	Bacillota	Bacilli	Bacillales	Other	Other	Other	F	H
56351187|WP_061800403.1	cydD	576	Niallia circulans	56351187	Bacillati	Bacillota	Bacilli	Bacillales	Bacillaceae	Niallia	Niallia circulans	F	H
66618616|WP_207326810.1	cydD	576	Glaesserella parasuis	66618616	Pseudomonadati	Pseudomonadota	Gammaproteobacteria	Pasteurellales	Pasteurellaceae	Glaesserella	Glaesserella parasuis	F	H
69561231|WP_172415203.1	cydD	576	Comamonas thiooxydans	69561231	Pseudomonadati	Pseudomonadota	Betaproteobacteria	Burkholderiales	Comamonadaceae	Comamonas	Comamonas thiooxydans	F	H
69803548|WP_057908965.1	cydD	576	Lentilactobacillus parabuchneri	69803548	Bacillati	Bacillota	Bacilli	Lactobacillales	Lactobacillaceae	Lentilactobacillus	Lentilactobacillus parabuchneri	L	H
301047065|WP_020281941.1	cydD	576	Lentilactobacillus otakiensis DSM 19908 = JCM 15040	301047065	Bacillati	Bacillota	Bacilli	Lactobacillales	Lactobacillaceae	Lentilactobacillus	Lentilactobacillus otakiensis	L	H
71565956|WP_056982647.1	cydD	576	Lentilactobacillus kefiri	71565956	Bacillati	Bacillota	Bacilli	Lactobacillales	Lactobacillaceae	Lentilactobacillus	Lentilactobacillus kefiri	L	H
69058752|WP_035444888.1	cydD	576	Lentilactobacillus hilgardii	69058752	Bacillati	Bacillota	Bacilli	Lactobacillales	Lactobacillaceae	Lentilactobacillus	Lentilactobacillus hilgardii	L	H
72460299|WP_013728395.1	cydD	576	Lentilactobacillus buchneri	72460299	Bacillati	Bacillota	Bacilli	Lactobacillales	Lactobacillaceae	Lentilactobacillus	Lentilactobacillus buchneri	L	H
77192035|WP_122481864.1	cydD	576	Limosilactobacillus reuteri	77192035	Bacillati	Bacillota	Bacilli	Lactobacillales	Lactobacillaceae	Limosilactobacillus	Limosilactobacillus reuteri	M	H
83715404|WP_023465746.1	cydD	576	Limosilactobacillus fermentum	83715404	Bacillati	Bacillota	Bacilli	Lactobacillales	Lactobacillaceae	Limosilactobacillus	Limosilactobacillus fermentum	M	H
65918092|WP_010010842.1	cydD	576	Loigolactobacillus coryniformis subsp. coryniformis KCTC 3167 = DSM 20001	65918092	Bacillati	Bacillota	Bacilli	Lactobacillales	Lactobacillaceae	Loigolactobacillus	Loigolactobacillus coryniformis	V	H
71513019|WP_071648084.1	cydD	575	Virgibacillus halodenitrificans	71513019	Bacillati	Bacillota	Bacilli	Bacillales	Bacillaceae	Virgibacillus	Virgibacillus halodenitrificans	F	H
93690201|WP_056407598.1	cydD	575	Sphingomonas aerolata	93690201	Pseudomonadati	Pseudomonadota	Alphaproteobacteria	Sphingomonadales	Sphingomonadaceae	Sphingomonas	Sphingomonas aerolata	F	H
99694925|WP_016899619.1	cydD	575	Pseudoalteromonas tetraodonis	99694925	Pseudomonadati	Pseudomonadota	Gammaproteobacteria	Alteromonadales	Pseudoalteromonadaceae	Pseudoalteromonas	Pseudoalteromonas tetraodonis	F	H
301450050|WP_182187462.1	cydD	575	Pectinatus frisingensis	301450050	Bacillati	Bacillota	Negativicutes	Selenomonadales	Selenomonadaceae	Pectinatus	Pectinatus frisingensis	F	H
76997450|WP_087440436.1	cydD	575	Paenibacillus thiaminolyticus	76997450	Bacillati	Bacillota	Bacilli	Bacillales	Paenibacillaceae	Paenibacillus	Paenibacillus thiaminolyticus	F	H
73387956|WP_213470919.1	cydD	575	Paenibacillus dendritiformis	73387956	Bacillati	Bacillota	Bacilli	Bacillales	Paenibacillaceae	Paenibacillus	Paenibacillus dendritiformis	F	H
77002231|WP_206095208.1	cydD	575	Paenibacillus apiarius	77002231	Bacillati	Bacillota	Bacilli	Bacillales	Paenibacillaceae	Paenibacillus	Paenibacillus apiarius	F	H
29936601|WP_019290026.1	cydD	575	Rhodococcus pyridinivorans SB3094	29936601	Bacillati	Actinomycetota	Actinomycetes	Mycobacteriales	Nocardiaceae	Other	Other	F	H
91391334|WP_017535485.1	cydD	575	Nocardiopsis alba	91391334	Bacillati	Actinomycetota	Actinomycetes	Streptosporangiales	Nocardiopsidaceae	Nocardiopsis	Nocardiopsis alba	F	H
78008726|WP_160916077.1	cydD	575	Halobacillus litoralis	78008726	Bacillati	Bacillota	Bacilli	Bacillales	Bacillaceae	Halobacillus	Halobacillus litoralis	F	H
32687164|WP_004020917.1	cydD	575	Gordonia terrae	32687164	Bacillati	Actinomycetota	Actinomycetes	Mycobacteriales	Gordoniaceae	Gordonia	Gordonia terrae	F	H
64344275|WP_031941046.1	cydD	575	Leuconostoc pseudomesenteroides	64344275	Bacillati	Bacillota	Bacilli	Lactobacillales	Lactobacillaceae	Other	Other	I	H
99673689|WP_072613243.1	cydD	575	Leuconostoc suionicum	99673689	Bacillati	Bacillota	Bacilli	Lactobacillales	Lactobacillaceae	Leuconostoc	Leuconostoc suionicum	I	H
29575973|WP_011679387.1	cydD	575	Leuconostoc mesenteroides subsp. mesenteroides ATCC 8293	29575973	Bacillati	Bacillota	Bacilli	Lactobacillales	Lactobacillaceae	Leuconostoc	Leuconostoc mesenteroides	I	H
97229983|WP_114666482.1	cydD	575	Leuconostoc falkenbergense	97229983	Bacillati	Bacillota	Bacilli	Lactobacillales	Lactobacillaceae	Leuconostoc	Leuconostoc falkenbergense	I	H
75065208|WP_002818215.1	cydD	575	Oenococcus oeni	75065208	Bacillati	Bacillota	Bacilli	Lactobacillales	Lactobacillaceae	Oenococcus	Oenococcus oeni	M	H
61102595|WP_146992850.1	cydD	575	Leuconostoc citreum	61102595	Bacillati	Bacillota	Bacilli	Lactobacillales	Lactobacillaceae	Leuconostoc	Leuconostoc citreum	M	H
936330|NP_391752.1	cydD	575	Bacillus subtilis subsp. subtilis str. 168	936330	Bacillati	Bacillota	Bacilli	Bacillales	Bacillaceae	Bacillus	Bacillus subtilis	Q	P
66869527|WP_050350437.1	cydD	574	Virgibacillus pantothenticus	66869527	Bacillati	Bacillota	Bacilli	Bacillales	Bacillaceae	Virgibacillus	Virgibacillus pantothenticus	F	H
64218032|WP_104935367.1	cydD	574	Paenibacillus larvae subsp. larvae	64218032	Bacillati	Bacillota	Bacilli	Bacillales	Paenibacillaceae	Paenibacillus	Paenibacillus larvae	F	H
82855610|WP_046129371.1	cydD	574	Bacillus glycinifermentans	82855610	Bacillati	Bacillota	Bacilli	Bacillales	Bacillaceae	Other	Other	F	H
76975342|WP_154997219.1	cydD	574	Bacillus haynesii	76975342	Bacillati	Bacillota	Bacilli	Bacillales	Bacillaceae	Other	Other	F	H
92859296|WP_009329862.1	cydD	574	Bacillus licheniformis	92859296	Bacillati	Bacillota	Bacilli	Bacillales	Bacillaceae	Other	Other	F	H
56673809|WP_023856942.1	cydD	574	Bacillus paralicheniformis	56673809	Bacillati	Bacillota	Bacilli	Bacillales	Bacillaceae	Other	Other	F	H
92855689|WP_006639596.1	cydD	574	Bacillus sonorensis	92855689	Bacillati	Bacillota	Bacilli	Bacillales	Bacillaceae	Other	Other	F	H
99710522|WP_196431354.1	cydD	574	Exiguobacterium profundum	99710522	Bacillati	Bacillota	Bacilli	Bacillales	Exiguobacterium	Exiguobacterium profundum	Other	F	H
89456162|WP_178968669.1	cydD	574	Neptunomonas phycophila	89456162	Pseudomonadati	Pseudomonadota	Gammaproteobacteria	Oceanospirillales	Oceanospirillaceae	Neptunomonas	Neptunomonas phycophila	F	H
78507669|WP_027890205.1	cydD	574	Megamonas hypermegale	78507669	Bacillati	Bacillota	Negativicutes	Selenomonadales	Selenomonadaceae	Megamonas	Megamonas hypermegale	F	H
61190591|WP_011703359.1	cydD	574	Listeria welshimeri	61190591	Bacillati	Bacillota	Bacilli	Bacillales	Listeriaceae	Listeria	Listeria welshimeri	F	H
93240605|WP_230911899.1	cydD	574	Listeria swaminathanii	93240605	Bacillati	Bacillota	Bacilli	Bacillales	Listeriaceae	Listeria	Listeria swaminathanii	F	H
32490522|WP_012986559.1	cydD	574	Listeria seeligeri serovar 1/2b str. SLCC3954	32490522	Bacillati	Bacillota	Bacilli	Bacillales	Listeriaceae	Listeria	Listeria seeligeri	F	H
87012754|WP_185517919.1	cydD	574	Listeria marthii	87012754	Bacillati	Bacillota	Bacilli	Bacillales	Listeriaceae	Listeria	Listeria marthii	F	H
57077694|WP_014093924.1	cydD	574	Listeria ivanovii subsp. ivanovii	57077694	Bacillati	Bacillota	Bacilli	Bacillales	Listeriaceae	Listeria	Listeria ivanovii	F	H
93236138|WP_112119990.1	cydD	574	Listeria innocua	93236138	Bacillati	Bacillota	Bacilli	Bacillales	Listeriaceae	Listeria	Listeria innocua	F	H
86846048|WP_185588152.1	cydD	574	Listeria cossartiae subsp. cossartiae	86846048	Bacillati	Bacillota	Bacilli	Bacillales	Listeriaceae	Listeria	Listeria cossartiae	F	H
80258910|WP_127961633.1	cydD	574	Gordonia alkanivorans	80258910	Bacillati	Actinomycetota	Actinomycetes	Mycobacteriales	Gordoniaceae	Gordonia	Gordonia alkanivorans	F	H
92792030|WP_307892870.1	cydD	574	Bacillus swezeyi	92792030	Bacillati	Bacillota	Bacilli	Bacillales	Bacillaceae	Bacillus	Bacillus swezeyi	F	H
300960398|WP_156576029.1	cydD	574	Bacillus luti	300960398	Bacillati	Bacillota	Bacilli	Bacillales	Bacillaceae	Bacillus	Bacillus luti	F	H
42309246|WP_043067096.1	cydD	574	Aneurinibacillus migulanus	42309246	Bacillati	Bacillota	Bacilli	Bacillales	Paenibacillaceae	Aneurinibacillus	Aneurinibacillus migulanus	F	H
92839711|WP_021622198.1	cydD	574	Aneurinibacillus aneurinilyticus ATCC 12856	92839711	Bacillati	Bacillota	Bacilli	Bacillales	Paenibacillaceae	Aneurinibacillus	Aneurinibacillus aneurinilyticus	F	H
69745129|WP_072549350.1	cydD	574	Granulibacter bethesdensis	69745129	Pseudomonadati	Pseudomonadota	Alphaproteobacteria	Acetobacterales	Acetobacteraceae	Granulibacter	Granulibacter bethesdensis	F	Q
29558585|WP_061506825.1	cydD	574	Acetobacter malorum	29558585	Pseudomonadati	Pseudomonadota	Alphaproteobacteria	Acetobacterales	Acetobacteraceae	Acetobacter	Acetobacter malorum	F	Q
63145358|WP_114288661.1	cydD	574	Vagococcus fluvialis	63145358	Bacillati	Bacillota	Bacilli	Lactobacillales	Enterococcaceae	Vagococcus	Vagococcus fluvialis	I	H
95582053|WP_126794648.1	cydD	574	Vagococcus carniphilus	95582053	Bacillati	Bacillota	Bacilli	Lactobacillales	Enterococcaceae	Vagococcus	Vagococcus carniphilus	I	H
89465769|WP_034990381.1	cydD	574	Ligilactobacillus salivarius	89465769	Bacillati	Bacillota	Bacilli	Lactobacillales	Lactobacillaceae	Other	Other	I	H
302706020|WP_007207990.1	cydD	574	Enterococcus italicus	302706020	Bacillati	Bacillota	Bacilli	Lactobacillales	Enterococcaceae	Enterococcus	Enterococcus italicus	I	H
48465585|WP_112195860.1	cydD	574	Ligilactobacillus murinus	48465585	Bacillati	Bacillota	Bacilli	Lactobacillales	Lactobacillaceae	Ligilactobacillus	Ligilactobacillus murinus	M	H
61227011|WP_066023509.1	cydD	574	Ligilactobacillus animalis	61227011	Bacillati	Bacillota	Bacilli	Lactobacillales	Lactobacillaceae	Ligilactobacillus	Ligilactobacillus animalis	M	H
34221756|WP_038559046.1	cydD	573	Terribacillus saccharophilus	34221756	Bacillati	Bacillota	Bacilli	Bacillales	Bacillaceae	Terribacillus	Terribacillus saccharophilus	F	H
67466356|WP_000824029.1	cydD	573	Bacillus thuringiensis serovar berliner ATCC 10792	67466356	Bacillati	Bacillota	Bacilli	Bacillales	Bacillaceae	Other	Other	F	H
92960124|WP_034768640.1	cydD	573	Caldifermentibacillus hisashii	92960124	Bacillati	Bacillota	Bacilli	Bacillales	Other	Other	Other	F	H
77171242|WP_096273144.1	cydD	573	Gordonia amicalis	77171242	Bacillati	Actinomycetota	Actinomycetes	Mycobacteriales	Gordoniaceae	Other	Other	F	H
64183320|WP_200203915.1	cydD	573	Bacillus toyonensis	64183320	Bacillati	Bacillota	Bacilli	Bacillales	Bacillaceae	Bacillus	Bacillus toyonensis	F	H
87594626|WP_071720614.1	cydD	573	Bacillus paramycoides	87594626	Bacillati	Bacillota	Bacilli	Bacillales	Bacillaceae	Bacillus	Bacillus paramycoides	F	H
92882489|WP_329761863.1	cydD	573	Bacillus nitratireducens	92882489	Bacillati	Bacillota	Bacilli	Bacillales	Bacillaceae	Bacillus	Bacillus nitratireducens	F	H
66263063|WP_215552513.1	cydD	573	Bacillus mycoides	66263063	Bacillati	Bacillota	Bacilli	Bacillales	Bacillaceae	Bacillus	Bacillus mycoides	F	H
99618166|WP_000824039.1	cydD	573	Bacillus cereus ATCC 14579	99618166	Bacillati	Bacillota	Bacilli	Bacillales	Bacillaceae	Bacillus	Bacillus cereus	F	H
89479977|WP_035382065.1	cydD	573	Acetobacter tropicalis	89479977	Pseudomonadati	Pseudomonadota	Alphaproteobacteria	Acetobacterales	Acetobacteraceae	Acetobacter	Acetobacter tropicalis	F	Q
98301780|WP_048853172.1	cydD	573	Acetobacter syzygii	98301780	Pseudomonadati	Pseudomonadota	Alphaproteobacteria	Acetobacterales	Acetobacteraceae	Acetobacter	Acetobacter syzygii	F	Q
34784532|WP_058988891.1	cydD	573	Acetobacter senegalensis	34784532	Pseudomonadati	Pseudomonadota	Alphaproteobacteria	Acetobacterales	Acetobacteraceae	Acetobacter	Acetobacter senegalensis	F	Q
84441740|WP_310257008.1	cydD	573	Acetobacter pasteurianus	84441740	Pseudomonadati	Pseudomonadota	Alphaproteobacteria	Acetobacterales	Acetobacteraceae	Acetobacter	Acetobacter pasteurianus	F	Q
60375080|WP_012812919.1	cydD	573	Acetobacter pasteurianus NBRC 101655	60375080	Pseudomonadati	Pseudomonadota	Alphaproteobacteria	Acetobacterales	Acetobacteraceae	Acetobacter	Acetobacter pasteurianus	F	Q
91557640|WP_278741074.1	cydD	573	Acetobacter fabarum	91557640	Pseudomonadati	Pseudomonadota	Alphaproteobacteria	Acetobacterales	Acetobacteraceae	Acetobacter	Acetobacter fabarum	F	Q
15140673|WP_015508716.1	cydD	573	Enterococcus casseliflavus EC20	15140673	Bacillati	Bacillota	Bacilli	Lactobacillales	Enterococcaceae	Other	Other	I	H
83457916|WP_005226535.1	cydD	573	Enterococcus innesii	83457916	Bacillati	Bacillota	Bacilli	Lactobacillales	Enterococcaceae	Other	Other	I	H
75136287|WP_260904088.1	cydD	573	Ligilactobacillus agilis	75136287	Bacillati	Bacillota	Bacilli	Lactobacillales	Lactobacillaceae	Ligilactobacillus	Ligilactobacillus agilis	I	H
61187524|WP_014974654.1	cydD	573	Leuconostoc carnosum	61187524	Bacillati	Bacillota	Bacilli	Lactobacillales	Lactobacillaceae	Leuconostoc	Leuconostoc carnosum	I	H
93222606|WP_219645391.1	cydD	573	Enterococcus gallinarum	93222606	Bacillati	Bacillota	Bacilli	Lactobacillales	Enterococcaceae	Enterococcus	Enterococcus gallinarum	I	H
91573815|WP_301387418.1	cydD	573	Enterococcus entomosocium	91573815	Bacillati	Bacillota	Bacilli	Lactobacillales	Enterococcaceae	Enterococcus	Enterococcus entomosocium	I	H
60870596|WP_016250384.1	cydD	573	Enterococcus cecorum	60870596	Bacillati	Bacillota	Bacilli	Lactobacillales	Enterococcaceae	Enterococcus	Enterococcus cecorum	I	H
66530785|WP_147000689.1	cydD	573	Leuconostoc lactis	66530785	Bacillati	Bacillota	Bacilli	Lactobacillales	Lactobacillaceae	Leuconostoc	Leuconostoc lactis	M	H
86864487|WP_277370968.1	cydD	572	Rhodococcus rhodochrous	86864487	Bacillati	Actinomycetota	Actinomycetes	Mycobacteriales	Nocardiaceae	Rhodococcus	Rhodococcus rhodochrous	F	H
97821389|WP_141274165.1	cydD	572	Kurthia gibsonii	97821389	Bacillati	Bacillota	Bacilli	Bacillales	Caryophanaceae	Kurthia	Kurthia gibsonii	F	H
29849593|WP_202961683.1	cydD	572	Gilliamella apicola	29849593	Pseudomonadati	Pseudomonadota	Gammaproteobacteria	Orbales	Orbaceae	Gilliamella	Gilliamella apicola	F	H
95323780|WP_141861177.1	cydD	572	Curtobacterium citreum	95323780	Bacillati	Actinomycetota	Actinomycetes	Micrococcales	Microbacteriaceae	Curtobacterium	Curtobacterium citreum	F	H
61368153|WP_192264709.1	cydD	572	Novacetimonas hansenii	61368153	Pseudomonadati	Pseudomonadota	Alphaproteobacteria	Acetobacterales	Acetobacteraceae	Novacetimonas	Novacetimonas hansenii	F	Q
95617152|WP_212374487.1	cydD	572	Acetobacter persici	95617152	Pseudomonadati	Pseudomonadota	Alphaproteobacteria	Acetobacterales	Acetobacteraceae	Acetobacter	Acetobacter persici	F	Q
69986049|WP_124006506.1	cydD	572	Tetragenococcus koreensis	69986049	Bacillati	Bacillota	Bacilli	Lactobacillales	Enterococcaceae	Tetragenococcus	Tetragenococcus koreensis	I	H
64055169|WP_061841016.1	cydD	572	Tetragenococcus halophilus	64055169	Bacillati	Bacillota	Bacilli	Lactobacillales	Enterococcaceae	Tetragenococcus	Tetragenococcus halophilus	I	H
93825346|WP_037593006.1	cydD	572	Streptococcus uberis	93825346	Bacillati	Bacillota	Bacilli	Lactobacillales	Streptococcaceae	Streptococcus	Streptococcus uberis	I	H
58555397|WP_007895506.1	cydD	572	Streptococcus pseudoporcinus	58555397	Bacillati	Bacillota	Bacilli	Lactobacillales	Streptococcaceae	Streptococcus	Streptococcus pseudoporcinus	I	H
35766704|WP_003098777.1	cydD	572	Streptococcus iniae	35766704	Bacillati	Bacillota	Bacilli	Lactobacillales	Streptococcaceae	Streptococcus	Streptococcus iniae	I	H
67412059|WP_159547883.1	cydD	572	Streptococcus halichoeri	67412059	Bacillati	Bacillota	Bacilli	Lactobacillales	Streptococcaceae	Streptococcus	Streptococcus halichoeri	I	H
66886580|WP_000884543.1	cydD	572	Streptococcus agalactiae	66886580	Bacillati	Bacillota	Bacilli	Lactobacillales	Streptococcaceae	Streptococcus	Streptococcus agalactiae	I	H
61421497|WP_003105290.1	cydD	572	Streptococcus parauberis NCFD 2020	61421497	Bacillati	Bacillota	Bacilli	Lactobacillales	Streptococcaceae	Other	Other	I	H
78522743|WP_057884931.1	cydD	572	Liquorilactobacillus nagelii DSM 13675	78522743	Bacillati	Bacillota	Bacilli	Lactobacillales	Lactobacillaceae	Liquorilactobacillus	Liquorilactobacillus nagelii	I	H
34300740|WP_013231775.1	cydD	572	Leuconostoc gasicomitatum LMG 18811	34300740	Bacillati	Bacillota	Bacilli	Lactobacillales	Lactobacillaceae	Other	Other	M	H
75081861|WP_003717702.1	cydD	572	Limosilactobacillus vaginalis	75081861	Bacillati	Bacillota	Bacilli	Lactobacillales	Lactobacillaceae	Other	Other	M	H
61037985|WP_010016551.1	cydD	572	Leuconostoc gelidum JB7	61037985	Bacillati	Bacillota	Bacilli	Lactobacillales	Lactobacillaceae	Leuconostoc	Leuconostoc gelidum	M	H
75117232|WP_057808824.1	cydD	572	Lactobacillus intestinalis	75117232	Bacillati	Bacillota	Bacilli	Lactobacillales	Lactobacillaceae	Lactobacillus	Lactobacillus intestinalis	M	H
78203254|WP_087176492.1	cydD	572	Lactobacillus gallinarum	78203254	Bacillati	Bacillota	Bacilli	Lactobacillales	Lactobacillaceae	Lactobacillus	Lactobacillus gallinarum	M	H
69823988|WP_065989728.1	cydD	572	Lactobacillus crispatus	69823988	Bacillati	Bacillota	Bacilli	Lactobacillales	Lactobacillaceae	Lactobacillus	Lactobacillus crispatus	M	H
97353232|WP_390610126.1	cydD	572	Gordonibacter urolithinfaciens	97353232	Bacillati	Actinomycetota	Coriobacteriia	Eggerthellales	Eggerthellaceae	Gordonibacter	Gordonibacter urolithinfaciens	N	H
78359646|WP_114568902.1	cydD	572	Gordonibacter pamelaeae	78359646	Bacillati	Actinomycetota	Coriobacteriia	Eggerthellales	Eggerthellaceae	Gordonibacter	Gordonibacter pamelaeae	N	H
46980344|WP_228862249.1	cydD	571	Xanthomonas vesicatoria ATCC 35937	46980344	Pseudomonadati	Pseudomonadota	Gammaproteobacteria	Lysobacterales	Lysobacteraceae	Xanthomonas	Xanthomonas vesicatoria	F	H
69281720|WP_223828109.1	cydD	571	Vreelandella titanicae	69281720	Pseudomonadati	Pseudomonadota	Gammaproteobacteria	Oceanospirillales	Halomonadaceae	Vreelandella	Vreelandella titanicae	F	H
301194812|WP_218687544.1	cydD	571	Saccharococcus caldoxylosilyticus	301194812	Bacillati	Bacillota	Bacilli	Bacillales	Anoxybacillaceae	Saccharococcus	Saccharococcus caldoxylosilyticus	F	H
93699939|WP_046217852.1	cydD	571	Priestia filamentosa	93699939	Bacillati	Bacillota	Bacilli	Bacillales	Bacillaceae	Priestia	Priestia filamentosa	F	H
93709244|WP_061801968.1	cydD	571	Priestia endophytica DSM 13796	93709244	Bacillati	Bacillota	Bacilli	Bacillales	Bacillaceae	Priestia	Priestia endophytica	F	H
45021871|WP_000824065.1	cydD	571	Bacillus anthracis str. 'Ames Ancestor'	45021871	Bacillati	Bacillota	Bacilli	Bacillales	Bacillaceae	Other	Other	F	H
92800651|WP_071721743.1	cydD	571	Bacillus mobilis	92800651	Bacillati	Bacillota	Bacilli	Bacillales	Bacillaceae	Bacillus	Other	F	H
69532594|WP_227585352.1	cydD	571	Bacillus pacificus	69532594	Bacillati	Bacillota	Bacilli	Bacillales	Bacillaceae	Bacillus	Other	F	H
75085177|WP_000824070.1	cydD	571	Bacillus paranthracis	75085177	Bacillati	Bacillota	Bacilli	Bacillales	Bacillaceae	Other	Other	F	H
301197324|WP_046955016.1	cydD	571	Bacillus pretiosus	301197324	Bacillati	Bacillota	Bacilli	Bacillales	Bacillaceae	Other	Other	F	H
93009149|WP_001976883.1	cydD	571	Bacillus tropicus	93009149	Bacillati	Bacillota	Bacilli	Bacillales	Bacillaceae	Other	Other	F	H
51133493|WP_000824078.1	cydD	571	Bacillus wiedmannii	51133493	Bacillati	Bacillota	Bacilli	Bacillales	Bacillaceae	Other	Other	F	H
88618138|WP_066256978.1	cydD	571	Neobacillus drentensis	88618138	Bacillati	Bacillota	Bacilli	Bacillales	Bacillaceae	Neobacillus	Neobacillus drentensis	F	H
301458253|WP_310891355.1	cydD	571	Microbacterium aurantiacum	301458253	Bacillati	Actinomycetota	Actinomycetes	Micrococcales	Microbacteriaceae	Microbacterium	Microbacterium aurantiacum	F	H
58716218|WP_036083732.1	cydD	571	Listeria booriae	58716218	Bacillati	Bacillota	Bacilli	Bacillales	Listeriaceae	Listeria	Listeria booriae	F	H
84803177|WP_006364884.1	cydD	571	Gemella sanguinis	84803177	Bacillati	Bacillota	Bacilli	Bacillales	Gemellaceae	Gemella	Gemella sanguinis	F	H
93207678|WP_111743224.1	cydD	571	Gemella morbillorum	93207678	Bacillati	Bacillota	Bacilli	Bacillales	Gemellaceae	Gemella	Gemella morbillorum	F	H
93287444|WP_003144988.1	cydD	571	Gemella haemolysans	93287444	Bacillati	Bacillota	Bacilli	Bacillales	Gemellaceae	Gemella	Gemella haemolysans	F	H
95334714|WP_011507296.1	cydD	571	Chromohalobacter israelensis DSM 3043	95334714	Pseudomonadati	Pseudomonadota	Gammaproteobacteria	Oceanospirillales	Halomonadaceae	Chromohalobacter	Chromohalobacter israelensis	F	H
83635497|WP_286120279.1	cydD	571	Bacillus albus	83635497	Bacillati	Bacillota	Bacilli	Bacillales	Bacillaceae	Bacillus	Bacillus albus	F	H
34782526|WP_058987597.1	cydD	571	Acetobacter senegalensis	34782526	Pseudomonadati	Pseudomonadota	Alphaproteobacteria	Acetobacterales	Acetobacteraceae	Acetobacter	Acetobacter senegalensis	F	H
83689523|WP_115256706.1	cydD	571	Streptococcus dysgalactiae	83689523	Bacillati	Bacillota	Bacilli	Lactobacillales	Streptococcaceae	Streptococcus	Streptococcus dysgalactiae	I	H
49628252|WP_003046113.1	cydD	571	Streptococcus canis	49628252	Bacillati	Bacillota	Bacilli	Lactobacillales	Streptococcaceae	Streptococcus	Streptococcus canis	I	H
98307091|WP_056959555.1	cydD	571	Liquorilactobacillus satsumensis DSM 16230 = JCM 12392	98307091	Bacillati	Bacillota	Bacilli	Lactobacillales	Lactobacillaceae	Liquorilactobacillus	Liquorilactobacillus satsumensis	I	H
98317417|WP_003690953.1	cydD	571	Liquorilactobacillus mali	98317417	Bacillati	Bacillota	Bacilli	Lactobacillales	Lactobacillaceae	Liquorilactobacillus	Liquorilactobacillus mali	I	H
98309907|WP_057869513.1	cydD	571	Liquorilactobacillus hordei DSM 19519	98309907	Bacillati	Bacillota	Bacilli	Lactobacillales	Lactobacillaceae	Liquorilactobacillus	Liquorilactobacillus hordei	I	H
98319513|WP_057872226.1	cydD	571	Liquorilactobacillus ghanensis DSM 18630	98319513	Bacillati	Bacillota	Bacilli	Lactobacillales	Lactobacillaceae	Liquorilactobacillus	Liquorilactobacillus ghanensis	I	H
72686415|WP_188891890.1	cydD	571	Lactobacillus kefiranofaciens	72686415	Bacillati	Bacillota	Bacilli	Lactobacillales	Lactobacillaceae	Lactobacillus	Lactobacillus kefiranofaciens	M	H
31742582|WP_006585097.1	cydD	571	Lactobacillus jensenii	31742582	Bacillati	Bacillota	Bacilli	Lactobacillales	Lactobacillaceae	Lactobacillus	Lactobacillus jensenii	M	H
69690259|WP_010372882.1	cydD	570	Xanthomonas vasicola pv. musacearum NCPPB 4379	69690259	Pseudomonadati	Pseudomonadota	Gammaproteobacteria	Lysobacterales	Lysobacteraceae	Xanthomonas	Xanthomonas vasicola	F	H
78389320|WP_182334262.1	cydD	570	Stenotrophomonas acidaminiphila	78389320	Pseudomonadati	Pseudomonadota	Gammaproteobacteria	Lysobacterales	Lysobacteraceae	Stenotrophomonas	Stenotrophomonas acidaminiphila	F	H
93645688|WP_034648208.1	cydD	570	Priestia megaterium NBRC 15308 = ATCC 14581	93645688	Bacillati	Bacillota	Bacilli	Bacillales	Bacillaceae	Priestia	Priestia megaterium	F	H
94900203|WP_205423753.1	cydD	570	Parageobacillus toebii	94900203	Bacillati	Bacillota	Bacilli	Bacillales	Anoxybacillaceae	Parageobacillus	Parageobacillus toebii	F	H
48015705|WP_099331351.1	cydD	570	Priestia aryabhattai	48015705	Bacillati	Bacillota	Bacilli	Bacillales	Bacillaceae	Other	Other	F	H
78560346|WP_014577125.1	cydD	570	Marinobacter adhaerens	78560346	Pseudomonadati	Pseudomonadota	Gammaproteobacteria	Pseudomonadales	Marinobacteraceae	Marinobacter	Marinobacter adhaerens	F	H
90161078|WP_193361551.1	cydD	570	Gordonia polyisoprenivorans VH2	90161078	Bacillati	Actinomycetota	Actinomycetes	Mycobacteriales	Gordoniaceae	Gordonia	Gordonia polyisoprenivorans	F	H
66537368|WP_119945777.1	cydD	570	Brochothrix thermosphacta	66537368	Bacillati	Bacillota	Bacilli	Bacillales	Listeriaceae	Brochothrix	Brochothrix thermosphacta	F	H
98314616|WP_132305818.1	cydD	570	Komagataeibacter saccharivorans	98314616	Pseudomonadati	Pseudomonadota	Alphaproteobacteria	Acetobacterales	Acetobacteraceae	Komagataeibacter	Komagataeibacter saccharivorans	F	Q
85021370|WP_039999401.1	cydD	570	Komagataeibacter rhaeticus	85021370	Pseudomonadati	Pseudomonadota	Alphaproteobacteria	Acetobacterales	Acetobacteraceae	Komagataeibacter	Komagataeibacter rhaeticus	F	Q
79186109|WP_214164382.1	cydD	570	Komagataeibacter oboediens	79186109	Pseudomonadati	Pseudomonadota	Alphaproteobacteria	Acetobacterales	Acetobacteraceae	Komagataeibacter	Komagataeibacter oboediens	F	Q
79784863|WP_270325698.1	cydD	570	Enterococcus malodoratus	79784863	Bacillati	Bacillota	Bacilli	Lactobacillales	Enterococcaceae	Other	Other	I	H
95348742|WP_079578838.1	cydD	570	Ligilactobacillus acidipiscis	95348742	Bacillati	Bacillota	Bacilli	Lactobacillales	Lactobacillaceae	Ligilactobacillus	Ligilactobacillus acidipiscis	I	H
67041525|WP_218257620.1	cydD	570	Enterococcus raffinosus	67041525	Bacillati	Bacillota	Bacilli	Lactobacillales	Enterococcaceae	Enterococcus	Enterococcus raffinosus	I	H
301216104|WP_114525491.1	cydD	570	Enterococcus gilvus	301216104	Bacillati	Bacillota	Bacilli	Lactobacillales	Enterococcaceae	Enterococcus	Enterococcus gilvus	I	H
69570869|WP_102866589.1	cydD	570	Enterococcus avium	69570869	Bacillati	Bacillota	Bacilli	Lactobacillales	Enterococcaceae	Enterococcus	Enterococcus avium	I	H
93987536|WP_184370860.1	cydD	569	Xanthomonas cannabis	93987536	Pseudomonadati	Pseudomonadota	Gammaproteobacteria	Lysobacterales	Lysobacteraceae	Xanthomonas	Xanthomonas cannabis	F	H
81469662|WP_425504446.1	cydD	569	Pseudoxanthomonas mexicana	81469662	Pseudomonadati	Pseudomonadota	Gammaproteobacteria	Lysobacterales	Lysobacteraceae	Pseudoxanthomonas	Pseudoxanthomonas mexicana	F	H
77475529|WP_151458644.1	cydD	569	Microbacterium algeriense	77475529	Bacillati	Actinomycetota	Actinomycetes	Micrococcales	Microbacteriaceae	Microbacterium	Microbacterium algeriense	F	H
62777591|WP_008540035.1	cydD	569	Megamonas funiformis	62777591	Bacillati	Bacillota	Negativicutes	Selenomonadales	Selenomonadaceae	Megamonas	Megamonas funiformis	F	H
95327754|WP_096165557.1	cydD	569	Brachybacterium alimentarium	95327754	Bacillati	Actinomycetota	Actinomycetes	Micrococcales	Dermabacteraceae	Brachybacterium	Brachybacterium alimentarium	F	H
92843615|WP_242663424.1	cydD	569	Achromobacter denitrificans	92843615	Pseudomonadati	Pseudomonadota	Betaproteobacteria	Burkholderiales	Alcaligenaceae	Achromobacter	Achromobacter denitrificans	F	H
78174168|WP_260902213.1	cydD	569	Limosilactobacillus oris	78174168	Bacillati	Bacillota	Bacilli	Lactobacillales	Lactobacillaceae	Limosilactobacillus	Limosilactobacillus oris	M	H
99714981|WP_062366586.1	cydD	568	Variovorax paradoxus NBRC 15149	99714981	Pseudomonadati	Pseudomonadota	Betaproteobacteria	Burkholderiales	Comamonadaceae	Variovorax	Variovorax paradoxus	F	H
69889154|WP_025431870.1	cydD	568	Rhodococcus opacus PD630	69889154	Bacillati	Actinomycetota	Actinomycetes	Mycobacteriales	Nocardiaceae	Rhodococcus	Rhodococcus opacus	F	H
61073880|WP_023889225.1	cydD	568	Lactococcus garvieae	61073880	Bacillati	Bacillota	Bacilli	Lactobacillales	Streptococcaceae	Other	Other	I	H
75144209|WP_019294286.1	cydD	568	Lactococcus petauri	75144209	Bacillati	Bacillota	Bacilli	Lactobacillales	Streptococcaceae	Lactococcus	Lactococcus petauri	I	H
89495335|WP_338997079.1	cydD	568	Lactococcus formosensis	89495335	Bacillati	Bacillota	Bacilli	Lactobacillales	Streptococcaceae	Lactococcus	Lactococcus formosensis	I	H
32537393|WP_158500015.1	cydD	567	Snodgrassella alvi wkB2	32537393	Pseudomonadati	Pseudomonadota	Betaproteobacteria	Neisseriales	Neisseriaceae	Snodgrassella	Snodgrassella alvi	F	H
93538871|WP_231098379.1	cydD	567	Rhodovulum sulfidophilum DSM 1374	93538871	Pseudomonadati	Pseudomonadota	Alphaproteobacteria	Rhodobacterales	Paracoccaceae	Rhodovulum	Rhodovulum sulfidophilum	F	H
87479998|WP_213607133.1	cydD	567	Pseudomonas qingdaonensis	87479998	Pseudomonadati	Pseudomonadota	Gammaproteobacteria	Pseudomonadales	Pseudomonadaceae	Pseudomonas	Pseudomonas qingdaonensis	F	H
75093500|WP_012118782.1	cydD	567	Bacillus amyloliquefaciens	75093500	Bacillati	Bacillota	Bacilli	Bacillales	Bacillaceae	Other	Other	F	H
86871493|WP_095431082.1	cydD	567	Bacillus stercoris	86871493	Bacillati	Bacillota	Bacilli	Bacillales	Bacillaceae	Other	Other	F	H
93082741|WP_012118782.1	cydD	567	Bacillus velezensis FZB42	93082741	Bacillati	Bacillota	Bacilli	Bacillales	Bacillaceae	Other	Other	F	H
95394636|WP_312895981.1	cydD	567	Nonomuraea dietziae	95394636	Bacillati	Actinomycetota	Actinomycetes	Streptosporangiales	Streptosporangiaceae	Nonomuraea	Nonomuraea dietziae	F	H
79188239|WP_244987515.1	cydD	567	Komagataeibacter oboediens	79188239	Pseudomonadati	Pseudomonadota	Alphaproteobacteria	Acetobacterales	Acetobacteraceae	Komagataeibacter	Komagataeibacter oboediens	F	H
34874164|WP_088014454.1	cydD	567	Gottfriedia acidiceleris	34874164	Bacillati	Bacillota	Bacilli	Bacillales	Bacillaceae	Gottfriedia	Gottfriedia acidiceleris	F	H
300071408|WP_284213995.1	cydD	567	Comamonas jiangduensis	300071408	Pseudomonadati	Pseudomonadota	Betaproteobacteria	Burkholderiales	Comamonadaceae	Comamonas	Comamonas jiangduensis	F	H
76988748|WP_121643603.1	cydD	567	Bacillus vallismortis	76988748	Bacillati	Bacillota	Bacilli	Bacillales	Bacillaceae	Bacillus	Bacillus vallismortis	F	H
11241482|WP_014115672.1	cydD	567	Bacillus spizizenii TU-B-10	11241482	Bacillati	Bacillota	Bacilli	Bacillales	Bacillaceae	Bacillus	Bacillus spizizenii	F	H
76427169|WP_016937476.1	cydD	567	Bacillus siamensis KCTC 13613	76427169	Bacillati	Bacillota	Bacilli	Bacillales	Bacillaceae	Bacillus	Bacillus siamensis	F	H
76984558|WP_168749104.1	cydD	567	Bacillus mojavensis	76984558	Bacillati	Bacillota	Bacilli	Bacillales	Bacillaceae	Bacillus	Bacillus mojavensis	F	H
76980390|WP_060399808.1	cydD	567	Bacillus inaquosorum	76980390	Bacillati	Bacillota	Bacilli	Bacillales	Bacillaceae	Bacillus	Bacillus inaquosorum	F	H
50135543|WP_127696336.1	cydD	567	Bacillus halotolerans	50135543	Bacillati	Bacillota	Bacilli	Bacillales	Bacillaceae	Bacillus	Bacillus halotolerans	F	H
92914795|WP_343311082.1	cydD	567	Bacillus atrophaeus	92914795	Bacillati	Bacillota	Bacilli	Bacillales	Bacillaceae	Bacillus	Bacillus atrophaeus	F	H
93552692|WP_306902561.1	cydD	566	Rhodococcoides fascians	93552692	Bacillati	Actinomycetota	Actinomycetes	Mycobacteriales	Nocardiaceae	Rhodococcoides	Rhodococcoides fascians	F	H
75156287|WP_176715038.1	cydD	566	Snodgrassella communis	75156287	Pseudomonadati	Pseudomonadota	Betaproteobacteria	Neisseriales	Neisseriaceae	Other	Other	F	H
87616617|WP_285093723.1	cydD	566	Niallia taxi	87616617	Bacillati	Bacillota	Bacilli	Bacillales	Bacillaceae	Niallia	Niallia taxi	F	H
56351904|WP_061796920.1	cydD	566	Niallia circulans	56351904	Bacillati	Bacillota	Bacilli	Bacillales	Bacillaceae	Niallia	Niallia circulans	F	H
99623223|WP_262117443.1	cydD	566	Curtobacterium poinsettiae	99623223	Bacillati	Actinomycetota	Actinomycetes	Micrococcales	Microbacteriaceae	Curtobacterium	Curtobacterium poinsettiae	F	H
94687462|WP_317009254.1	cydD	566	Alloalcanivorax xenomutans	94687462	Pseudomonadati	Pseudomonadota	Gammaproteobacteria	Oceanospirillales	Alcanivoracaceae	Alloalcanivorax	Alloalcanivorax xenomutans	F	H
94039082|WP_321286970.1	cydD	566	Alcaligenes phenolicus	94039082	Pseudomonadati	Pseudomonadota	Betaproteobacteria	Burkholderiales	Alcaligenaceae	Alcaligenes	Alcaligenes phenolicus	F	H
96775149|WP_266108314.1	cydD	566	Alcaligenes nematophilus	96775149	Pseudomonadati	Pseudomonadota	Betaproteobacteria	Burkholderiales	Alcaligenaceae	Alcaligenes	Alcaligenes nematophilus	F	H
29370703|WP_045929586.1	cydD	566	Alcaligenes faecalis	29370703	Pseudomonadati	Pseudomonadota	Betaproteobacteria	Burkholderiales	Alcaligenaceae	Alcaligenes	Alcaligenes faecalis	F	H
96870313|WP_230019313.1	cydD	566	Alcaligenes aquatilis	96870313	Pseudomonadati	Pseudomonadota	Betaproteobacteria	Burkholderiales	Alcaligenaceae	Alcaligenes	Alcaligenes aquatilis	F	H
83712615|WP_271828876.1	cydD	566	Commensalibacter communis	83712615	Pseudomonadati	Pseudomonadota	Alphaproteobacteria	Acetobacterales	Acetobacteraceae	Commensalibacter	Commensalibacter communis	F	Q
82269133|WP_159277450.1	cydD	565	Variovorax boronicumulans	82269133	Pseudomonadati	Pseudomonadota	Betaproteobacteria	Burkholderiales	Comamonadaceae	Variovorax	Variovorax boronicumulans	F	H
93468717|WP_091415430.1	cydD	565	Micromonospora tulbaghiae	93468717	Bacillati	Actinomycetota	Actinomycetes	Micromonosporales	Micromonosporaceae	Micromonospora	Micromonospora tulbaghiae	F	H
35779158|WP_062334518.1	cydD	565	Moraxella osloensis	35779158	Pseudomonadati	Pseudomonadota	Gammaproteobacteria	Moraxellales	Moraxellaceae	Faucicola	Faucicola osloensis	F	H
92991420|WP_075915744.1	cydD	565	Bartonella apis	92991420	Pseudomonadati	Pseudomonadota	Alphaproteobacteria	Hyphomicrobiales	Bartonellaceae	Bartonella	Bartonella apis	F	H
99981749|WP_198246343.1	cydD	565	Bartonella apihabitans	99981749	Pseudomonadati	Pseudomonadota	Alphaproteobacteria	Hyphomicrobiales	Bartonellaceae	Bartonella	Bartonella apihabitans	F	H
29556497|WP_061505258.1	cydD	565	Acetobacter malorum	29556497	Pseudomonadati	Pseudomonadota	Alphaproteobacteria	Acetobacterales	Acetobacteraceae	Acetobacter	Acetobacter malorum	F	H
91556946|WP_278740690.1	cydD	565	Acetobacter fabarum	91556946	Pseudomonadati	Pseudomonadota	Alphaproteobacteria	Acetobacterales	Acetobacteraceae	Acetobacter	Acetobacter fabarum	F	H
97495881|WP_051761497.1	cydD	564	Microbispora rosea	97495881	Bacillati	Actinomycetota	Actinomycetes	Streptosporangiales	Streptosporangiaceae	Microbispora	Microbispora rosea	F	H
300071868|WP_284214278.1	cydD	564	Comamonas jiangduensis	300071868	Pseudomonadati	Pseudomonadota	Betaproteobacteria	Burkholderiales	Comamonadaceae	Comamonas	Comamonas jiangduensis	F	H
76202990|WP_048839915.1	cydD	564	Acetobacter orientalis	76202990	Pseudomonadati	Pseudomonadota	Alphaproteobacteria	Acetobacterales	Acetobacteraceae	Acetobacter	Acetobacter orientalis	F	H
83703013|WP_122123678.1	cydD	564	Commensalibacter melissae	83703013	Pseudomonadati	Pseudomonadota	Alphaproteobacteria	Acetobacterales	Acetobacteraceae	Commensalibacter	Commensalibacter melissae	F	Q
303202765|WP_184607486.1	cydD	563	Variovorax atrisoli	303202765	Pseudomonadati	Pseudomonadota	Betaproteobacteria	Burkholderiales	Comamonadaceae	Variovorax	Variovorax atrisoli	F	H
65910098|WP_057662773.1	cydD	563	Streptomyces anulatus	65910098	Bacillati	Actinomycetota	Actinomycetes	Kitasatosporales	Streptomycetaceae	Streptomyces	Streptomyces anulatus	F	H
303299027|WP_193115986.1	cydD	563	Brachybacterium tyrofermentans	303299027	Bacillati	Actinomycetota	Actinomycetes	Micrococcales	Dermabacteraceae	Brachybacterium	Brachybacterium tyrofermentans	F	H
56340714|WP_071967965.1	cydD	563	Alteromonas mediterranea	56340714	Pseudomonadati	Pseudomonadota	Gammaproteobacteria	Alteromonadales	Alteromonadaceae	Alteromonas	Alteromonas mediterranea	F	H
89651225|WP_264649506.1	cydD	563	Gluconobacter cerinus	89651225	Pseudomonadati	Pseudomonadota	Alphaproteobacteria	Acetobacterales	Acetobacteraceae	Gluconobacter	Gluconobacter cerinus	F	Q
96259595|WP_209211021.1	cydD	562	Streptomyces smyrnaeus	96259595	Bacillati	Actinomycetota	Actinomycetes	Kitasatosporales	Streptomycetaceae	Streptomyces	Streptomyces smyrnaeus	F	H
64142658|WP_064687654.1	cydD	562	Rhodococcus qingshengii	64142658	Bacillati	Actinomycetota	Actinomycetes	Mycobacteriales	Nocardiaceae	Rhodococcus	Rhodococcus qingshengii	F	H
57485295|WP_051636497.1	cydD	562	Rhodococcus erythropolis R138	57485295	Bacillati	Actinomycetota	Actinomycetes	Mycobacteriales	Nocardiaceae	Rhodococcus	Rhodococcus erythropolis	F	H
93800302|WP_298777256.1	cydD	562	Rhodococcus baikonurensis	93800302	Bacillati	Actinomycetota	Actinomycetes	Mycobacteriales	Nocardiaceae	Rhodococcus	Rhodococcus baikonurensis	F	H
56946134|WP_244965454.1	cydD	562	Janthinobacterium lividum	56946134	Pseudomonadati	Pseudomonadota	Betaproteobacteria	Burkholderiales	Oxalobacteraceae	Janthinobacterium	Janthinobacterium lividum	F	H
74939155|WP_210929177.1	cydD	562	Comamonas aquatica	74939155	Pseudomonadati	Pseudomonadota	Betaproteobacteria	Burkholderiales	Comamonadaceae	Comamonas	Comamonas aquatica	F	H
66352217|WP_160257192.1	cydD	562	Acetobacter pasteurianus	66352217	Pseudomonadati	Pseudomonadota	Alphaproteobacteria	Acetobacterales	Acetobacteraceae	Acetobacter	Acetobacter pasteurianus	F	H
60377214|WP_004449318.1	cydD	562	Acetobacter pasteurianus NBRC 101655	60377214	Pseudomonadati	Pseudomonadota	Alphaproteobacteria	Acetobacterales	Acetobacteraceae	Acetobacter	Acetobacter pasteurianus	F	H
81474571|WP_061933048.1	cydD	562	Gluconobacter japonicus	81474571	Pseudomonadati	Pseudomonadota	Alphaproteobacteria	Acetobacterales	Acetobacteraceae	Gluconobacter	Gluconobacter japonicus	F	Q
89533939|WP_238284092.1	cydD	561	Rossellomorea marisflavi	89533939	Bacillati	Bacillota	Bacilli	Bacillales	Bacillaceae	Rossellomorea	Rossellomorea marisflavi	F	H
93830453|WP_286575539.1	cydD	561	Pseudoxanthomonas winnipegensis	93830453	Pseudomonadati	Pseudomonadota	Gammaproteobacteria	Lysobacterales	Lysobacteraceae	Pseudoxanthomonas	Pseudoxanthomonas winnipegensis	F	H
60751278|WP_131734914.1	cydD	561	Gordonia paraffinivorans	60751278	Bacillati	Actinomycetota	Actinomycetes	Mycobacteriales	Gordoniaceae	Gordonia	Gordonia paraffinivorans	F	H
56906734|WP_041112499.1	cydD	561	Gluconobacter oxydans DSM 3504	56906734	Pseudomonadati	Pseudomonadota	Alphaproteobacteria	Acetobacterales	Acetobacteraceae	Gluconobacter	Gluconobacter oxydans	F	Q
76194695|WP_099286577.1	cydD	561	Gluconobacter kondonii	76194695	Pseudomonadati	Pseudomonadota	Alphaproteobacteria	Acetobacterales	Acetobacteraceae	Gluconobacter	Gluconobacter kondonii	F	Q
78120259|WP_241237543.1	cydD	560	Brachybacterium paraconglomeratum	78120259	Bacillati	Actinomycetota	Actinomycetes	Micrococcales	Dermabacteraceae	Other	Other	F	H
97251301|WP_393377579.1	cydD	560	Microbispora bryophytorum	97251301	Bacillati	Actinomycetota	Actinomycetes	Streptosporangiales	Streptosporangiaceae	Microbispora	Microbispora bryophytorum	F	H
85023414|WP_039999080.1	cydD	560	Komagataeibacter rhaeticus	85023414	Pseudomonadati	Pseudomonadota	Alphaproteobacteria	Acetobacterales	Acetobacteraceae	Komagataeibacter	Komagataeibacter rhaeticus	F	H
87599516|WP_276403786.1	cydD	560	Halalkalibacterium halodurans	87599516	Bacillati	Bacillota	Bacilli	Bacillales	Bacillaceae	Halalkalibacterium (ex Joshi et al. 2022)	Halalkalibacterium halodurans	F	H
89648869|WP_264648256.1	cydD	560	Gluconobacter cerinus	89648869	Pseudomonadati	Pseudomonadota	Alphaproteobacteria	Acetobacterales	Acetobacteraceae	Gluconobacter	Gluconobacter cerinus	F	H
67182191|WP_013345490.1	cydD	560	Ferrimonas balearica DSM 9799	67182191	Pseudomonadati	Pseudomonadota	Gammaproteobacteria	Alteromonadales	Ferrimonadaceae	Ferrimonas	Ferrimonas balearica	F	H
92889846|WP_301626504.1	cydD	560	Curtobacterium flaccumfaciens	92889846	Bacillati	Actinomycetota	Actinomycetes	Micrococcales	Microbacteriaceae	Curtobacterium	Curtobacterium flaccumfaciens	F	H
89479189|WP_035378618.1	cydD	560	Acetobacter tropicalis	89479189	Pseudomonadati	Pseudomonadota	Alphaproteobacteria	Acetobacterales	Acetobacteraceae	Acetobacter	Acetobacter tropicalis	F	H
93946936|WP_206049417.1	cydD	559	Vreelandella venusta	93946936	Pseudomonadati	Pseudomonadota	Gammaproteobacteria	Oceanospirillales	Halomonadaceae	Vreelandella	Vreelandella venusta	F	H
303167531|WP_198349841.1	cydD	559	Vreelandella alkaliphila	303167531	Pseudomonadati	Pseudomonadota	Gammaproteobacteria	Oceanospirillales	Halomonadaceae	Vreelandella	Vreelandella alkaliphila	F	H
91543053|WP_326756975.1	cydD	559	Streptomyces hirsutus	91543053	Bacillati	Actinomycetota	Actinomycetes	Kitasatosporales	Streptomycetaceae	Streptomyces	Streptomyces hirsutus	F	H
93769861|WP_018800232.1	cydD	559	Salinispora arenicola	93769861	Bacillati	Actinomycetota	Actinomycetes	Micromonosporales	Micromonosporaceae	Salinispora	Salinispora arenicola	F	H
99633102|WP_019461857.1	cydD	559	Roseomonas mucosa	99633102	Pseudomonadati	Pseudomonadota	Alphaproteobacteria	Acetobacterales	Roseomonadaceae	Roseomonas	Roseomonas mucosa	F	H
91359529|WP_274477387.1	cydD	559	Micromonospora chalcea	91359529	Bacillati	Actinomycetota	Actinomycetes	Micromonosporales	Micromonosporaceae	Micromonospora	Micromonospora chalcea	F	H
91009771|WP_041602008.1	cydD	559	Halomonas elongata DSM 2581	91009771	Pseudomonadati	Pseudomonadota	Gammaproteobacteria	Oceanospirillales	Halomonadaceae	Halomonas	Halomonas elongata	F	H
97275383|WP_074210523.1	cydD	558	Vreelandella aquamarina	97275383	Pseudomonadati	Pseudomonadota	Gammaproteobacteria	Oceanospirillales	Halomonadaceae	Vreelandella	Vreelandella aquamarina	F	H
93759012|WP_218017141.1	cydD	558	Schaalia odontolytica	93759012	Bacillati	Actinomycetota	Actinomycetes	Actinomycetales	Actinomycetaceae	Schaalia	Schaalia odontolytica	F	H
99758197|WP_088946154.1	cydD	558	Micromonospora zamorensis	99758197	Bacillati	Actinomycetota	Actinomycetes	Micromonosporales	Micromonosporaceae	Micromonospora	Micromonospora zamorensis	F	H
99764400|WP_088946154.1	cydD	558	Micromonospora zamorensis	99764400	Bacillati	Actinomycetota	Actinomycetes	Micromonosporales	Micromonosporaceae	Micromonospora	Micromonospora zamorensis	F	H
300131786|WP_145786258.1	cydD	558	Micromonospora taraxaci	300131786	Bacillati	Actinomycetota	Actinomycetes	Micromonosporales	Micromonosporaceae	Micromonospora	Micromonospora taraxaci	F	H
95370476|WP_357638053.1	cydD	558	Micromonospora parva	95370476	Bacillati	Actinomycetota	Actinomycetes	Micromonosporales	Micromonosporaceae	Micromonospora	Micromonospora parva	F	H
95804479|WP_089002058.1	cydD	558	Micromonospora echinofusca	95804479	Bacillati	Actinomycetota	Actinomycetes	Micromonosporales	Micromonosporaceae	Micromonospora	Micromonospora echinofusca	F	H
43279868|WP_091314170.1	cydD	558	Micromonospora chersina	43279868	Bacillati	Actinomycetota	Actinomycetes	Micromonosporales	Micromonosporaceae	Micromonospora	Micromonospora chersina	F	H
83702067|WP_122122860.1	cydD	558	Commensalibacter melissae	83702067	Pseudomonadati	Pseudomonadota	Alphaproteobacteria	Acetobacterales	Acetobacteraceae	Commensalibacter	Commensalibacter melissae	F	H
99732667|WP_234818285.1	cydD	558	Achromobacter marplatensis	99732667	Pseudomonadati	Pseudomonadota	Betaproteobacteria	Burkholderiales	Alcaligenaceae	Achromobacter	Achromobacter marplatensis	F	H
32475662|WP_006694436.1	cydD	557	Selenomonas noxia ATCC 43541	32475662	Bacillati	Bacillota	Negativicutes	Selenomonadales	Selenomonadaceae	Selenomonas	Selenomonas noxia	F	H
69282939|WP_009286906.1	cydD	557	Vreelandella titanicae	69282939	Pseudomonadati	Pseudomonadota	Gammaproteobacteria	Oceanospirillales	Other	Other	Other	F	H
57169375|WP_083338157.1	cydD	557	Mycobacteroides franklinii	57169375	Bacillati	Actinomycetota	Actinomycetes	Mycobacteriales	Mycobacteriaceae	Mycobacteroides	Mycobacteroides franklinii	F	H
93379563|WP_005114396.1	cydD	557	Mycobacteroides abscessus ATCC 19977	93379563	Bacillati	Actinomycetota	Actinomycetes	Mycobacteriales	Mycobacteriaceae	Mycobacteroides	Mycobacteroides abscessus	F	H
300291965|WP_184681991.1	cydD	557	Micromonospora echinospora	300291965	Bacillati	Actinomycetota	Actinomycetes	Micromonosporales	Micromonosporaceae	Micromonospora	Micromonospora echinospora	F	H
94723815|WP_286249699.1	cydD	557	Marinobacter shengliensis	94723815	Pseudomonadati	Pseudomonadota	Gammaproteobacteria	Pseudomonadales	Marinobacteraceae	Marinobacter	Marinobacter shengliensis	F	H
31821263|WP_014421446.1	cydD	557	Marinobacter nauticus ATCC 49840	31821263	Pseudomonadati	Pseudomonadota	Gammaproteobacteria	Pseudomonadales	Marinobacteraceae	Marinobacter	Marinobacter nauticus	F	H
83037947|WP_077393459.1	cydD	557	Comamonas kerstersii	83037947	Pseudomonadati	Pseudomonadota	Betaproteobacteria	Burkholderiales	Comamonadaceae	Comamonas	Comamonas kerstersii	F	H
92905835|WP_242001345.1	cydD	557	Achromobacter spanius	92905835	Pseudomonadati	Pseudomonadota	Betaproteobacteria	Burkholderiales	Alcaligenaceae	Achromobacter	Achromobacter spanius	F	H
92766907|WP_232033901.1	cydD	557	Achromobacter insolitus	92766907	Pseudomonadati	Pseudomonadota	Betaproteobacteria	Burkholderiales	Alcaligenaceae	Achromobacter	Achromobacter insolitus	F	H
45765041|WP_043075701.1	cydD	556	Mycobacteroides immunogenum	45765041	Bacillati	Actinomycetota	Actinomycetes	Mycobacteriales	Mycobacteriaceae	Mycobacteroides	Mycobacteroides immunogenum	F	H
69641758|WP_141368502.1	cydD	556	Microbacterium oxydans	69641758	Bacillati	Actinomycetota	Actinomycetes	Micrococcales	Microbacteriaceae	Microbacterium	Microbacterium oxydans	F	H
77256081|WP_085680596.1	cydD	556	Marinobacter salarius	77256081	Pseudomonadati	Pseudomonadota	Gammaproteobacteria	Pseudomonadales	Marinobacteraceae	Marinobacter	Marinobacter salarius	F	H
98665715|WP_231730539.1	cydD	556	Celeribacter halophilus	98665715	Pseudomonadati	Pseudomonadota	Alphaproteobacteria	Rhodobacterales	Roseobacteraceae	Celeribacter	Celeribacter halophilus	F	H
85486716|WP_068363045.1	cydD	555	Rhodococcoides kroppenstedtii	85486716	Bacillati	Actinomycetota	Actinomycetes	Mycobacteriales	Nocardiaceae	Rhodococcoides	Rhodococcoides kroppenstedtii	F	H
91540287|GIH58755.1	cydD	555	Microbispora rosea subsp. aerata	91540287	Bacillati	Actinomycetota	Actinomycetes	Streptosporangiales	Streptosporangiaceae	Microbispora	Microbispora rosea	F	H
87017014|WP_255162803.1	cydD	555	Microbacterium maritypicum	87017014	Bacillati	Actinomycetota	Actinomycetes	Micrococcales	Microbacteriaceae	Microbacterium	Microbacterium maritypicum	F	H
94445582|WP_045254188.1	cydD	555	Microbacterium foliorum	94445582	Bacillati	Actinomycetota	Actinomycetes	Micrococcales	Microbacteriaceae	Microbacterium	Microbacterium foliorum	F	H
82884120|WP_036982068.1	cydD	555	Acidipropionibacterium jensenii	82884120	Bacillati	Actinomycetota	Actinomycetes	Propionibacteriales	Propionibacteriaceae	Acidipropionibacterium	Acidipropionibacterium jensenii	F	H
61161946|WP_078329953.1	cydD	554	Mycobacteroides salmoniphilum	61161946	Bacillati	Actinomycetota	Actinomycetes	Mycobacteriales	Mycobacteriaceae	Mycobacteroides	Mycobacteroides salmoniphilum	F	H
31680120|WP_046253755.1	cydD	554	Mycobacteroides chelonae CCUG 47445	31680120	Bacillati	Actinomycetota	Actinomycetes	Mycobacteriales	Mycobacteriaceae	Mycobacteroides	Mycobacteroides chelonae	F	H
36298322|WP_060922500.1	cydD	553	Microbacterium paraoxydans	36298322	Bacillati	Actinomycetota	Actinomycetes	Micrococcales	Microbacteriaceae	Microbacterium	Microbacterium paraoxydans	F	H
78119219|WP_245559521.1	cydD	553	Brevundimonas naejangsanensis DSM 23858	78119219	Pseudomonadati	Pseudomonadota	Alphaproteobacteria	Caulobacterales	Caulobacteraceae	Brevundimonas	Brevundimonas naejangsanensis	F	H
65344894|WP_091280944.1	cydD	553	Arcanobacterium phocae	65344894	Bacillati	Actinomycetota	Actinomycetes	Actinomycetales	Actinomycetaceae	Arcanobacterium	Arcanobacterium phocae	F	H
98302760|WP_048854219.1	cydD	553	Acetobacter syzygii	98302760	Pseudomonadati	Pseudomonadota	Alphaproteobacteria	Acetobacterales	Acetobacteraceae	Acetobacter	Acetobacter syzygii	F	H
44134351|WP_075152475.1	cydD	552	Sphingomonas koreensis	44134351	Pseudomonadati	Pseudomonadota	Alphaproteobacteria	Sphingomonadales	Sphingomonadaceae	Sphingomonas	Sphingomonas koreensis	F	H
59163061|WP_123092429.1	cydD	551	Janibacter melonis	59163061	Bacillati	Actinomycetota	Actinomycetes	Micrococcales	Intrasporangiaceae	Janibacter	Janibacter melonis	F	H
99653379|WP_021594130.1	cydD	551	Actinomadura madurae	99653379	Bacillati	Actinomycetota	Actinomycetes	Streptosporangiales	Thermomonosporaceae	Actinomadura	Actinomadura madurae	F	H
61463765|WP_051180331.1	cydD	550	Selenomonas ruminantium subsp. ruminantium ATCC 12561	61463765	Bacillati	Bacillota	Negativicutes	Selenomonadales	Selenomonadaceae	Selenomonas	Selenomonas ruminantium	F	H
74908657|WP_061211845.1	cydD	550	Dermabacter hominis NBRC 106157	74908657	Bacillati	Actinomycetota	Actinomycetes	Micrococcales	Dermabacteraceae	Dermabacter	Dermabacter hominis	F	H
94007540|WP_364628877.1	cydD	549	Streptomyces hydrogenans	94007540	Bacillati	Actinomycetota	Actinomycetes	Kitasatosporales	Streptomycetaceae	Streptomyces	Streptomyces hydrogenans	F	H
92505395|WP_207076834.1	cydD	547	Salipiger bermudensis	92505395	Pseudomonadati	Pseudomonadota	Alphaproteobacteria	Rhodobacterales	Roseobacteraceae	Salipiger	Salipiger bermudensis	F	H
56576479|WP_088491453.1	cydD	547	Brevundimonas diminuta	56576479	Pseudomonadati	Pseudomonadota	Alphaproteobacteria	Caulobacterales	Caulobacteraceae	Brevundimonas	Brevundimonas diminuta	F	H
24118337|WP_043781285.1	cydD	546	Delftia acidovorans SPH-1	24118337	Pseudomonadati	Pseudomonadota	Betaproteobacteria	Burkholderiales	Comamonadaceae	Other	Other	F	H
83662669|WP_126311799.1	cydD	546	Delftia tsuruhatensis	83662669	Pseudomonadati	Pseudomonadota	Betaproteobacteria	Burkholderiales	Comamonadaceae	Other	Other	F	H
91431128|WP_076709118.1	cydD	546	Microbacterium oleivorans	91431128	Bacillati	Actinomycetota	Actinomycetes	Micrococcales	Microbacteriaceae	Microbacterium	Microbacterium oleivorans	F	H
94693962|WP_074923088.1	cydD	546	Delftia lacustris	94693962	Pseudomonadati	Pseudomonadota	Betaproteobacteria	Burkholderiales	Comamonadaceae	Delftia	Delftia lacustris	F	H
85153149|WP_286320437.1	cydD	546	Cutibacterium granulosum	85153149	Bacillati	Actinomycetota	Actinomycetes	Propionibacteriales	Propionibacteriaceae	Cutibacterium	Cutibacterium granulosum	F	H
7332890|YP_002516172.1	cydD	546	Caulobacter vibrioides NA1000	7332890	Pseudomonadati	Pseudomonadota	Alphaproteobacteria	Caulobacterales	Caulobacteraceae	Caulobacter	Caulobacter vibrioides	F	H
49820302|WP_097167968.1	cydD	545	Rathayibacter rathayi	49820302	Bacillati	Actinomycetota	Actinomycetes	Micrococcales	Microbacteriaceae	Rathayibacter	Rathayibacter rathayi	F	H
78528527|WP_007404627.1	cydD	545	Sphingomonas paucimobilis	78528527	Pseudomonadati	Pseudomonadota	Alphaproteobacteria	Sphingomonadales	Sphingomonadaceae	Other	Other	F	H
88083867|WP_051281636.1	cydD	545	Acidipropionibacterium acidipropionici	88083867	Bacillati	Actinomycetota	Actinomycetes	Propionibacteriales	Propionibacteriaceae	Acidipropionibacterium	Acidipropionibacterium acidipropionici	F	H
78486000|WP_061779886.1	cydD	543	Sphingomonas sanguinis NBRC 13937	78486000	Pseudomonadati	Pseudomonadota	Alphaproteobacteria	Sphingomonadales	Sphingomonadaceae	Sphingomonas	Sphingomonas sanguinis	F	H
78487261|WP_061780820.1	cydD	543	Sphingomonas sanguinis NBRC 13937	78487261	Pseudomonadati	Pseudomonadota	Alphaproteobacteria	Sphingomonadales	Sphingomonadaceae	Sphingomonas	Sphingomonas sanguinis	F	H
93799072|WP_020486466.1	cydD	543	Sphingomonas melonis DAPP-PG 224	93799072	Pseudomonadati	Pseudomonadota	Alphaproteobacteria	Sphingomonadales	Sphingomonadaceae	Sphingomonas	Sphingomonas melonis	F	H
43177715|WP_240499710.1	cydD	543	Cobetia marina	43177715	Pseudomonadati	Pseudomonadota	Gammaproteobacteria	Oceanospirillales	Halomonadaceae	Cobetia	Cobetia marina	F	H
66499826|WP_074620803.1	cydD	542	Mameliella alba	66499826	Pseudomonadati	Pseudomonadota	Alphaproteobacteria	Rhodobacterales	Roseobacteraceae	Mameliella	Mameliella alba	F	H
93437353|WP_096370947.1	cydD	540	Mycobacterium ulcerans subsp. shinshuense	93437353	Bacillati	Actinomycetota	Actinomycetes	Mycobacteriales	Mycobacteriaceae	Mycobacterium	Mycobacterium ulcerans	F	H
34344084|WP_020728719.1	cydD	540	Mycobacterium marinum E11	34344084	Bacillati	Actinomycetota	Actinomycetes	Mycobacteriales	Mycobacteriaceae	Mycobacterium	Mycobacterium marinum	F	H
83631450|WP_255731306.1	cydD	539	Mycobacterium kiyosense	83631450	Bacillati	Actinomycetota	Actinomycetes	Mycobacteriales	Mycobacteriaceae	Other	Other	F	H
99648581|WP_412517798.1	cydD	539	Actinomadura madurae	99648581	Bacillati	Actinomycetota	Actinomycetes	Streptosporangiales	Thermomonosporaceae	Actinomadura	Actinomadura madurae	F	H
61214766|WP_167659573.1	cydD	538	Mycobacterium asiaticum DSM 44297	61214766	Bacillati	Actinomycetota	Actinomycetes	Mycobacteriales	Mycobacteriaceae	Mycobacterium	Mycobacterium asiaticum	F	H
88839384|WP_201462950.1	cydD	538	Brevundimonas aurantiaca	88839384	Pseudomonadati	Pseudomonadota	Alphaproteobacteria	Caulobacterales	Caulobacteraceae	Brevundimonas	Brevundimonas aurantiaca	F	H
66601126|WP_075546196.1	cydD	537	Mycobacterium persicum	66601126	Bacillati	Actinomycetota	Actinomycetes	Mycobacteriales	Mycobacteriaceae	Mycobacterium	Mycobacterium persicum	F	H
90605910|WP_171040835.1	cydD	537	Marinobacter alexandrii	90605910	Pseudomonadati	Pseudomonadota	Gammaproteobacteria	Pseudomonadales	Marinobacteraceae	Marinobacter	Marinobacter alexandrii	F	H
94374711|WP_219354010.1	cydD	536	Brevundimonas nasdae	94374711	Pseudomonadati	Pseudomonadota	Alphaproteobacteria	Caulobacterales	Caulobacteraceae	Brevundimonas	Brevundimonas nasdae	F	H
300446724|WP_407939444.1	cydD	535	Mycolicibacterium septicum	300446724	Bacillati	Actinomycetota	Actinomycetes	Mycobacteriales	Mycobacteriaceae	Mycolicibacterium	Mycolicibacterium septicum	F	H
76726619|WP_053856688.1	cydD	535	Mycolicibacterium mucogenicum DSM 44124	76726619	Bacillati	Actinomycetota	Actinomycetes	Mycobacteriales	Mycobacteriaceae	Mycolicibacterium	Mycolicibacterium mucogenicum	F	H
45425589|WP_080602879.1	cydD	535	Mycobacterium canettii CIPT 140010059	45425589	Bacillati	Actinomycetota	Actinomycetes	Mycobacteriales	Mycobacteriaceae	Mycobacterium	Mycobacterium canetti	F	H
300996967|WP_068522756.1	cydD	534	Tsukamurella tyrosinosolvens	300996967	Bacillati	Actinomycetota	Actinomycetes	Mycobacteriales	Tsukamurellaceae	Tsukamurella	Tsukamurella tyrosinosolvens	F	H
41840009|WP_038566614.1	cydD	534	Dermacoccus nishinomiyaensis	41840009	Bacillati	Actinomycetota	Actinomycetes	Micrococcales	Dermacoccaceae	Other	Other	F	H
43451279|WP_023985956.1	cydD	534	Mycolicibacterium neoaurum VKM Ac-1815D	43451279	Bacillati	Actinomycetota	Actinomycetes	Mycobacteriales	Other	Other	Other	F	H
34016460|WP_066626484.1	cydD	534	Brevundimonas vesicularis	34016460	Pseudomonadati	Pseudomonadota	Alphaproteobacteria	Caulobacterales	Caulobacteraceae	Brevundimonas	Brevundimonas vesicularis	F	H
93494579|WP_169726247.1	cydD	533	Mycobacterium riyadhense	93494579	Bacillati	Actinomycetota	Actinomycetes	Mycobacteriales	Mycobacteriaceae	Mycobacterium	Mycobacterium riyadhense	F	H
75270569|WP_033720059.1	cydD	532	Mycobacterium avium subsp. hominissuis	75270569	Bacillati	Actinomycetota	Actinomycetes	Mycobacteriales	Mycobacteriaceae	Mycobacterium	Mycobacterium avium	F	H
63458461|WP_034401245.1	cydD	531	Dermatophilus congolensis	63458461	Bacillati	Actinomycetota	Actinomycetes	Micrococcales	Dermatophilaceae	Dermatophilus	Dermatophilus congolensis	F	H
64405774|WP_082793798.1	cydD	531	Arachnia propionica	64405774	Bacillati	Actinomycetota	Actinomycetes	Propionibacteriales	Propionibacteriaceae	Arachnia	Arachnia propionica	F	H
77301495|WP_014380352.1	cydD	529	Mycobacterium intracellulare	77301495	Bacillati	Actinomycetota	Actinomycetes	Mycobacteriales	Mycobacteriaceae	Other	Other	F	H
45455238|WP_014380352.1	cydD	529	Mycobacterium paraintracellulare	45455238	Bacillati	Actinomycetota	Actinomycetes	Mycobacteriales	Mycobacteriaceae	Other	Other	F	H
97441010|WP_372510805.1	cydD	529	Mycobacterium montefiorense	97441010	Bacillati	Actinomycetota	Actinomycetes	Mycobacteriales	Mycobacteriaceae	Mycobacterium	Mycobacterium montefiorense	F	H
29701094|WP_036395347.1	cydD	529	Mycobacterium kansasii ATCC 12478	29701094	Bacillati	Actinomycetota	Actinomycetes	Mycobacteriales	Mycobacteriaceae	Mycobacterium	Mycobacterium kansasii	F	H
31529980|WP_040631864.1	cydD	528	Mycobacterium colombiense CECT 3035	31529980	Bacillati	Actinomycetota	Actinomycetes	Mycobacteriales	Mycobacteriaceae	Mycobacterium	Mycobacterium colombiense	F	H
885512|NP_216137.1	cydD	527	Mycobacterium tuberculosis H37Rv	885512	Bacillati	Actinomycetota	Actinomycetes	Mycobacteriales	Mycobacteriaceae	Mycobacterium	Mycobacterium tuberculosis	F	H
74303057|WP_061492327.1	cydD	525	Mycolicibacterium phlei	74303057	Bacillati	Actinomycetota	Actinomycetes	Mycobacteriales	Mycobacteriaceae	Mycolicibacterium	Mycolicibacterium phlei	F	H
29842653|WP_015583417.1	cydD	524	Cutibacterium avidum 44067	29842653	Bacillati	Actinomycetota	Actinomycetes	Propionibacteriales	Propionibacteriaceae	Cutibacterium	Cutibacterium avidum	F	H
92881790|WP_036958491.1	cydD	522	Cutibacterium modestum P08	92881790	Bacillati	Actinomycetota	Actinomycetes	Propionibacteriales	Propionibacteriaceae	Cutibacterium	Cutibacterium modestum	F	H
92856161|WP_002518650.1	cydD	522	Cutibacterium acnes subsp. acnes	92856161	Bacillati	Actinomycetota	Actinomycetes	Propionibacteriales	Propionibacteriaceae	Cutibacterium	Cutibacterium acnes	F	H
97239198|WP_197465062.1	cydD	521	Tistrella mobilis	97239198	Pseudomonadati	Pseudomonadota	Alphaproteobacteria	Geminicoccales	Geminicoccaceae	Tistrella	Tistrella mobilis	F	H
93458000|WP_029104320.1	cydD	521	Mycolicibacterium smegmatis	93458000	Bacillati	Actinomycetota	Actinomycetes	Mycobacteriales	Mycobacteriaceae	Mycolicibacterium	Mycolicibacterium smegmatis	F	H
44297390|WP_208862457.1	cydD	517	Mycolicibacterium conceptionense	44297390	Bacillati	Actinomycetota	Actinomycetes	Mycobacteriales	Mycobacteriaceae	Other	Other	F	H
300555097|WP_170856274.1	cydD	517	Mycolicibacterium nivoides	300555097	Bacillati	Actinomycetota	Actinomycetes	Mycobacteriales	Mycobacteriaceae	Mycolicibacterium	Mycolicibacterium nivoides	F	H
92868846|WP_176742159.1	cydD	515	Amycolatopsis mediterranei S699	92868846	Bacillati	Actinomycetota	Actinomycetes	Pseudonocardiales	Pseudonocardiaceae	Amycolatopsis	Amycolatopsis mediterranei	F	H
93413437|WP_051019041.1	cydD	509	Mycolicibacterium fortuitum subsp. fortuitum	93413437	Bacillati	Actinomycetota	Actinomycetes	Mycobacteriales	Mycobacteriaceae	Mycolicibacterium	Mycolicibacterium fortuitum	F	H
98798349|WP_236732043.1	cydD	505	Mycolicibacterium peregrinum	98798349	Bacillati	Actinomycetota	Actinomycetes	Mycobacteriales	Mycobacteriaceae	Mycolicibacterium	Mycolicibacterium peregrinum	F	H
95617365|WP_244984959.1	cydD	451	Acetobacter persici	95617365	Pseudomonadati	Pseudomonadota	Alphaproteobacteria	Acetobacterales	Acetobacteraceae	Acetobacter	Acetobacter persici	F	H
61263391|WP_129357588.1	cydC	1335	Rothia kristinae	61263391	Bacillati	Actinomycetota	Actinomycetes	Micrococcales	Micrococcaceae	Rothia	Rothia kristinae			R	H	A	D
93315158|WP_204781856.1	cydC	1301	Kocuria palustris	93315158	Bacillati	Actinomycetota	Actinomycetes	Micrococcales	Micrococcaceae	Kocuria	Kocuria palustris			R	H	A	D
29742921|WP_244864696.1	cydC	1264	Rothia dentocariosa ATCC 17931	29742921	Bacillati	Actinomycetota	Actinomycetes	Micrococcales	Micrococcaceae	Other	Other			R	H	V	D
93862726|WP_201620683.1	cydC	1259	Rothia aeria	93862726	Bacillati	Actinomycetota	Actinomycetes	Micrococcales	Micrococcaceae	Rothia	Rothia aeria			R	H	V	D
83695104|WP_425248471.1	cydC	1236	Auritidibacter ignavus	83695104	Bacillati	Actinomycetota	Actinomycetes	Micrococcales	Micrococcaceae	Auritidibacter	Auritidibacter ignavus			R	H	V	D
97481376|WP_377126272.1	cydC	1233	Rothia nasimurium	97481376	Bacillati	Actinomycetota	Actinomycetes	Micrococcales	Micrococcaceae	Rothia	Rothia nasimurium			R	H	V	D
303221711|WP_127364461.1	cydC	1223	Brevibacterium linens	303221711	Bacillati	Actinomycetota	Actinomycetes	Micrococcales	Brevibacteriaceae	Brevibacterium	Brevibacterium linens			R	H	I	D
97354666|WP_278806489.1	cydC	1218	Gordonibacter urolithinfaciens	97354666	Bacillati	Actinomycetota	Coriobacteriia	Eggerthellales	Eggerthellaceae	Gordonibacter	Gordonibacter urolithinfaciens			Q	H	A	V
92907429|WP_100855277.1	cydC	1216	Achromobacter spanius	92907429	Pseudomonadati	Pseudomonadota	Betaproteobacteria	Burkholderiales	Alcaligenaceae	Achromobacter	Achromobacter spanius			S	H	A	Y
55561404|WP_049074598.1	cydC	1206	Achromobacter ruhlandii	55561404	Pseudomonadati	Pseudomonadota	Betaproteobacteria	Burkholderiales	Alcaligenaceae	Achromobacter	Achromobacter ruhlandii			S	H	A	Y
75276276|WP_054482472.1	cydC	1204	Achromobacter xylosoxidans	75276276	Pseudomonadati	Pseudomonadota	Betaproteobacteria	Burkholderiales	Alcaligenaceae	Achromobacter	Achromobacter xylosoxidans			S	H	A	Y
99729542|WP_088588461.1	cydC	1204	Achromobacter marplatensis	99729542	Pseudomonadati	Pseudomonadota	Betaproteobacteria	Burkholderiales	Alcaligenaceae	Achromobacter	Achromobacter marplatensis			S	H	A	Y
92764959|WP_076812780.1	cydC	1204	Achromobacter insolitus	92764959	Pseudomonadati	Pseudomonadota	Betaproteobacteria	Burkholderiales	Alcaligenaceae	Achromobacter	Achromobacter insolitus			S	H	A	Y
94358447|WP_175168124.1	cydC	1203	Achromobacter dolens	94358447	Pseudomonadati	Pseudomonadota	Betaproteobacteria	Burkholderiales	Alcaligenaceae	Achromobacter	Achromobacter dolens			S	H	A	Y
92847113|WP_062680433.1	cydC	1203	Achromobacter denitrificans	92847113	Pseudomonadati	Pseudomonadota	Betaproteobacteria	Burkholderiales	Alcaligenaceae	Achromobacter	Achromobacter denitrificans			S	H	A	Y
84699510|WP_175214457.1	cydC	1203	Achromobacter aegrifaciens	84699510	Pseudomonadati	Pseudomonadota	Betaproteobacteria	Burkholderiales	Alcaligenaceae	Achromobacter	Achromobacter aegrifaciens			S	H	A	Y
303193423|WP_051216585.1	cydC	1201	Microbacterium gubbeenense DSM 15944	303193423	Bacillati	Actinomycetota	Actinomycetes	Micrococcales	Microbacteriaceae	Microbacterium	Microbacterium gubbeenense			R	H	A	D
96624046|WP_228008040.1	cydC	1191	Rothia terrae	96624046	Bacillati	Actinomycetota	Actinomycetes	Micrococcales	Micrococcaceae	Rothia	Rothia terrae			R	H	V	D
303311159|WP_343902165.1	cydC	1179	Arthrobacter rhombi	303311159	Bacillati	Actinomycetota	Actinomycetes	Micrococcales	Micrococcaceae	Arthrobacter	Arthrobacter rhombi			Q	H	V	D
69511107|WP_114551168.1	cydC	1176	Eggerthella lenta	69511107	Bacillati	Actinomycetota	Coriobacteriia	Eggerthellales	Eggerthellaceae	Eggerthella	Eggerthella lenta			Q	H	A	V
93362422|WP_134377115.1	cydC	1175	Micrococcus yunnanensis	93362422	Bacillati	Actinomycetota	Actinomycetes	Micrococcales	Micrococcaceae	Other	Other			R	H	V	D
98658272|WP_158049949.1	cydC	1173	Ellagibacter isourolithinifaciens	98658272	Bacillati	Actinomycetota	Coriobacteriia	Eggerthellales	Eggerthellaceae	Ellagibacter	Ellagibacter isourolithinifaciens			Q	H	A	V
78358912|WP_114568466.1	cydC	1172	Gordonibacter pamelaeae	78358912	Bacillati	Actinomycetota	Coriobacteriia	Eggerthellales	Eggerthellaceae	Other	Other			Q	H	A	V
93345475|WP_010078540.1	cydC	1171	Micrococcus luteus NCTC 2665	93345475	Bacillati	Actinomycetota	Actinomycetes	Micrococcales	Micrococcaceae	Micrococcus	Micrococcus luteus			R	H	V	D
99773146|WP_101623697.1	cydC	1163	Brevibacterium casei	99773146	Bacillati	Actinomycetota	Actinomycetes	Micrococcales	Brevibacteriaceae	Brevibacterium	Brevibacterium casei			R	H	V	D
82935577|WP_042434005.1	cydC	1158	Senegalimassilia anaerobia JC110	82935577	Bacillati	Actinomycetota	Coriobacteriia	Coriobacteriales	Coriobacteriaceae	Senegalimassilia	Senegalimassilia anaerobia			Q	H	A	V
60906623|WP_096167257.1	cydC	1147	Brevibacterium aurantiacum	60906623	Bacillati	Actinomycetota	Actinomycetes	Micrococcales	Brevibacteriaceae	Brevibacterium	Brevibacterium aurantiacum			R	H	I	D
97369039|WP_396443895.1	cydC	1134	Dietzia maris	97369039	Bacillati	Actinomycetota	Actinomycetes	Mycobacteriales	Dietziaceae	Dietzia	Dietzia maris			Q	H	A	D
303173469|WP_086992318.1	cydC	1123	Agrococcus casei LMG 22410	303173469	Bacillati	Actinomycetota	Actinomycetes	Micrococcales	Microbacteriaceae	Agrococcus	Agrococcus casei			R	H	A	D
67037980|WP_338041604.1	cydC	1118	Microbacterium esteraromaticum	67037980	Bacillati	Actinomycetota	Actinomycetes	Micrococcales	Microbacteriaceae	Microbacterium	Microbacterium esteraromaticum			R	H	T	D
89529048|WP_329438416.1	cydC	1117	Dietzia cinnamea	89529048	Bacillati	Actinomycetota	Actinomycetes	Mycobacteriales	Dietziaceae	Dietzia	Dietzia cinnamea			Q	H	A	D
303304588|WP_188685753.1	cydC	1111	Glutamicibacter ardleyensis	303304588	Bacillati	Actinomycetota	Actinomycetes	Micrococcales	Micrococcaceae	Glutamicibacter	Glutamicibacter ardleyensis			Q	H	V	D
303185612|WP_013349358.1	cydC	1107	Glutamicibacter arilaitensis Re117	303185612	Bacillati	Actinomycetota	Actinomycetes	Micrococcales	Micrococcaceae	Other	Other			Q	H	V	D
92867962|WP_013222116.1	cydC	1057	Amycolatopsis mediterranei S699	92867962	Bacillati	Actinomycetota	Actinomycetes	Pseudonocardiales	Pseudonocardiaceae	Amycolatopsis	Amycolatopsis mediterranei			R	H	A	D
96241253|WP_084485568.1	cydC	687	Nocardia beijingensis NBRC 16342	96241253	Bacillati	Actinomycetota	Actinomycetes	Mycobacteriales	Nocardiaceae	Nocardia	Nocardia beijingensis			R	H	A	A
97130965|WP_175381519.1	cydC	649	Paenibacillus taichungensis	97130965	Bacillati	Bacillota	Bacilli	Bacillales	Paenibacillaceae	Paenibacillus	Paenibacillus taichungensis			R	H	V	D
55565919|WP_004006673.1	cydC	647	Mobiluncus curtisii ATCC 43063	55565919	Bacillati	Actinomycetota	Actinomycetes	Actinomycetales	Actinomycetaceae	Other	Other			R	H	A	D
61168058|WP_115326016.1	cydC	646	Mobiluncus mulieris	61168058	Bacillati	Actinomycetota	Actinomycetes	Actinomycetales	Actinomycetaceae	Mobiluncus	Mobiluncus mulieris			R	H	A	D
32214042|WP_084174353.1	cydC	645	Paenibacillus xylanexedens	32214042	Bacillati	Bacillota	Bacilli	Bacillales	Paenibacillaceae	Paenibacillus	Paenibacillus xylanexedens			R	H	V	D
93479523|WP_338707263.1	cydC	645	Paenibacillus amylolyticus	93479523	Bacillati	Bacillota	Bacilli	Bacillales	Paenibacillaceae	Paenibacillus	Paenibacillus amylolyticus			R	H	V	D
93094578|WP_051917832.1	cydC	645	Bifidobacterium mongoliense DSM 21395	93094578	Bacillati	Actinomycetota	Actinomycetes	Bifidobacteriales	Bifidobacteriaceae	Bifidobacterium	Bifidobacterium mongoliense			R	H	V	N
78127076|WP_237564555.1	cydC	643	Bifidobacterium tibiigranuli	78127076	Bacillati	Actinomycetota	Actinomycetes	Bifidobacteriales	Bifidobacteriaceae	Other	Other			R	H	V	N
64212951|WP_141407106.1	cydC	637	Actinomyces oris	64212951	Bacillati	Actinomycetota	Actinomycetes	Actinomycetales	Actinomycetaceae	Actinomyces	Actinomyces oris			R	H	A	D
98572143|WP_127537397.1	cydC	633	Paenibacillus illinoisensis NBRC 15959	98572143	Bacillati	Bacillota	Bacilli	Bacillales	Paenibacillaceae	Paenibacillus	Paenibacillus illinoisensis			R	H	V	D
78353298|WP_022864690.1	cydC	626	Varibaculum cambriense DSM 15806	78353298	Bacillati	Actinomycetota	Actinomycetes	Actinomycetales	Actinomycetaceae	Varibaculum	Varibaculum cambriense			Q	H	A	V
96259594|WP_209211020.1	cydC	622	Streptomyces smyrnaeus	96259594	Bacillati	Actinomycetota	Actinomycetes	Kitasatosporales	Streptomycetaceae	Streptomyces	Streptomyces smyrnaeus			R	H	V	D
301309991|WP_178063337.1	cydC	621	Micromonospora carbonacea subsp. aurantiaca	301309991	Bacillati	Actinomycetota	Actinomycetes	Micromonosporales	Micromonosporaceae	Micromonospora	Micromonospora carbonacea			R	H	V	D
97325160|WP_317292635.1	cydC	620	Cobetia amphilecti	97325160	Pseudomonadati	Pseudomonadota	Gammaproteobacteria	Oceanospirillales	Halomonadaceae	Cobetia	Cobetia amphilecti			R	H	T	S
98296548|WP_244568518.1	cydC	620	Bifidobacterium aquikefiri	98296548	Bacillati	Actinomycetota	Actinomycetes	Bifidobacteriales	Bifidobacteriaceae	Bifidobacterium	Bifidobacterium aquikefiri			R	H	V	N
93503421|WP_051157091.1	cydC	619	Nocardia carnea NBRC 14403	93503421	Bacillati	Actinomycetota	Actinomycetes	Mycobacteriales	Nocardiaceae	Nocardia	Nocardia carnea			R	H	A	A
74908656|WP_061211772.1	cydC	619	Dermabacter hominis NBRC 106157	74908656	Bacillati	Actinomycetota	Actinomycetes	Micrococcales	Dermabacteraceae	Dermabacter	Dermabacter hominis			R	H	A	N
93049907|WP_015021328.1	cydC	619	Bifidobacterium asteroides DSM 20089	93049907	Bacillati	Actinomycetota	Actinomycetes	Bifidobacteriales	Bifidobacteriaceae	Bifidobacterium	Bifidobacterium asteroides			R	H	V	N
45618140|WP_235551368.1	cydC	617	Neomoorella thermoacetica	45618140	Bacillati	Bacillota	Clostridia	Neomoorellales	Neomoorellaceae	Neomoorella	Neomoorella thermoacetica			R	H	T	N
80364682|WP_042262068.1	cydC	617	Nocardia brasiliensis	80364682	Bacillati	Actinomycetota	Actinomycetes	Mycobacteriales	Nocardiaceae	Nocardia	Nocardia brasiliensis			R	H	A	A
64257032|WP_076078320.1	cydC	617	Actinomyces naeslundii	64257032	Bacillati	Actinomycetota	Actinomycetes	Actinomycetales	Actinomycetaceae	Actinomyces	Actinomyces naeslundii			R	H	A	D
96245790|WP_030522848.1	cydC	616	Nocardia rhamnosiphila NBRC 108938	96245790	Bacillati	Actinomycetota	Actinomycetes	Mycobacteriales	Nocardiaceae	Nocardia	Nocardia rhamnosiphila			R	H	A	A
91565684|WP_081870301.1	cydC	615	Bifidobacterium coryneforme	91565684	Bacillati	Actinomycetota	Actinomycetes	Bifidobacteriales	Bifidobacteriaceae	Bifidobacterium	Bifidobacterium coryneforme			R	H	V	N
85977719|WP_277298271.1	cydC	615	Schaalia hyovaginalis	85977719	Bacillati	Actinomycetota	Actinomycetes	Actinomycetales	Actinomycetaceae	Schaalia	Schaalia hyovaginalis			Q	H	A	V
300291964|WP_184681989.1	cydC	612	Micromonospora echinospora	300291964	Bacillati	Actinomycetota	Actinomycetes	Micromonosporales	Micromonosporaceae	Micromonospora	Micromonospora echinospora			R	H	V	D
93769862|WP_142116096.1	cydC	611	Salinispora arenicola	93769862	Bacillati	Actinomycetota	Actinomycetes	Micromonosporales	Micromonosporaceae	Salinispora	Salinispora arenicola			R	H	V	D
301303714|WP_043961839.1	cydC	610	Micromonospora haikouensis	301303714	Bacillati	Actinomycetota	Actinomycetes	Micromonosporales	Micromonosporaceae	Micromonospora	Micromonospora haikouensis			R	H	V	D
95765697|WP_281809921.1	cydC	607	Xanthobacter flavus	95765697	Pseudomonadati	Pseudomonadota	Alphaproteobacteria	Hyphomicrobiales	Xanthobacteraceae	Xanthobacter	Xanthobacter flavus			R	H	T	F
43179099|WP_084209310.1	cydC	607	Cobetia marina	43179099	Pseudomonadati	Pseudomonadota	Gammaproteobacteria	Oceanospirillales	Halomonadaceae	Cobetia	Cobetia marina			R	H	T	S
303299026|WP_343926154.1	cydC	605	Brachybacterium tyrofermentans	303299026	Bacillati	Actinomycetota	Actinomycetes	Micrococcales	Dermabacteraceae	Brachybacterium	Brachybacterium tyrofermentans			R	H	A	D
95685090|WP_061266800.1	cydC	604	Cellulosimicrobium funkei	95685090	Bacillati	Actinomycetota	Actinomycetes	Micrococcales	Promicromonosporaceae	Cellulosimicrobium	Cellulosimicrobium funkei			R	H	A	D
66333115|WP_211933224.1	cydC	604	Cellulosimicrobium cellulans	66333115	Bacillati	Actinomycetota	Actinomycetes	Micrococcales	Promicromonosporaceae	Cellulosimicrobium	Cellulosimicrobium cellulans			R	H	A	D
95551721|WP_233211979.1	cydC	603	Trinickia caryophylli	95551721	Pseudomonadati	Pseudomonadota	Betaproteobacteria	Burkholderiales	Burkholderiaceae	Trinickia	Trinickia caryophylli			R	H	T	H
78351944|WP_022864037.1	cydC	603	Varibaculum cambriense DSM 15806	78351944	Bacillati	Actinomycetota	Actinomycetes	Actinomycetales	Actinomycetaceae	Varibaculum	Varibaculum cambriense			R	H	G	D
41840008|WP_081873551.1	cydC	603	Dermacoccus nishinomiyaensis	41840008	Bacillati	Actinomycetota	Actinomycetes	Micrococcales	Dermacoccaceae	Other	Other			R	H	A	D
97353231|WP_278805555.1	cydC	603	Gordonibacter urolithinfaciens	97353231	Bacillati	Actinomycetota	Coriobacteriia	Eggerthellales	Eggerthellaceae	Gordonibacter	Gordonibacter urolithinfaciens			R	H	V	N
43346792|WP_016314259.1	cydC	602	Paenibacillus barengoltzii G22	43346792	Bacillati	Bacillota	Bacilli	Bacillales	Paenibacillaceae	Paenibacillus	Paenibacillus barengoltzii			R	H	V	N
93348063|WP_019688630.1	cydC	600	Paenibacillus polymyxa ATCC 842	93348063	Bacillati	Bacillota	Bacilli	Bacillales	Paenibacillaceae	Paenibacillus	Paenibacillus polymyxa			R	H	A	N
83606767|WP_010050932.1	cydC	600	Carnobacterium maltaromaticum	83606767	Bacillati	Bacillota	Bacilli	Lactobacillales	Carnobacteriaceae	Other	Other			R	H	V	N
72768025|WP_127594408.1	cydC	598	Paenibacillus lautus NBRC 15380	72768025	Bacillati	Bacillota	Bacilli	Bacillales	Paenibacillaceae	Paenibacillus	Paenibacillus lautus			R	H	I	D
97552657|WP_063478064.1	cydC	598	Paenibacillus glucanolyticus	97552657	Bacillati	Bacillota	Bacilli	Bacillales	Paenibacillaceae	Paenibacillus	Paenibacillus glucanolyticus			R	H	I	D
95327755|WP_096165560.1	cydC	598	Brachybacterium alimentarium	95327755	Bacillati	Actinomycetota	Actinomycetes	Micrococcales	Dermabacteraceae	Brachybacterium	Brachybacterium alimentarium			R	H	A	D
81707746|WP_101637848.1	cydC	597	Actinomyces urogenitalis	81707746	Bacillati	Actinomycetota	Actinomycetes	Actinomycetales	Actinomycetaceae	Actinomyces	Actinomyces urogenitalis			R	H	A	D
91543052|WP_326752365.1	cydC	596	Streptomyces hirsutus	91543052	Bacillati	Actinomycetota	Actinomycetes	Kitasatosporales	Streptomycetaceae	Streptomyces	Streptomyces hirsutus			R	H	A	D
99764399|WP_088951454.1	cydC	596	Micromonospora zamorensis	99764399	Bacillati	Actinomycetota	Actinomycetes	Micromonosporales	Micromonosporaceae	Micromonospora	Micromonospora zamorensis			R	H	V	D
95370475|WP_357638051.1	cydC	596	Micromonospora parva	95370475	Bacillati	Actinomycetota	Actinomycetes	Micromonosporales	Micromonosporaceae	Micromonospora	Micromonospora parva			R	H	V	D
69510866|WP_114532510.1	cydC	596	Eggerthella lenta	69510866	Bacillati	Actinomycetota	Coriobacteriia	Eggerthellales	Eggerthellaceae	Eggerthella	Eggerthella lenta			R	H	V	N
72385365|WP_248848424.1	cydC	595	Vagococcus lutrae	72385365	Bacillati	Bacillota	Bacilli	Lactobacillales	Enterococcaceae	Vagococcus	Vagococcus lutrae			R	H	V	N
85486715|WP_139203973.1	cydC	595	Rhodococcoides kroppenstedtii	85486715	Bacillati	Actinomycetota	Actinomycetes	Mycobacteriales	Nocardiaceae	Rhodococcoides	Rhodococcoides kroppenstedtii			R	H	A	D
71022285|WP_010344625.1	cydC	595	Paenibacillus peoriae KCTC 3763	71022285	Bacillati	Bacillota	Bacilli	Bacillales	Paenibacillaceae	Paenibacillus	Paenibacillus peoriae			R	H	A	N
91391335|WP_042282789.1	cydC	595	Nocardiopsis alba	91391335	Bacillati	Actinomycetota	Actinomycetes	Streptosporangiales	Nocardiopsidaceae	Nocardiopsis	Nocardiopsis alba			R	H	A	D
300131785|WP_145786257.1	cydC	595	Micromonospora taraxaci	300131785	Bacillati	Actinomycetota	Actinomycetes	Micromonosporales	Micromonosporaceae	Micromonospora	Micromonospora taraxaci			R	H	V	D
78509047|WP_150391739.1	cydC	594	Schleiferilactobacillus harbinensis	78509047	Bacillati	Bacillota	Bacilli	Lactobacillales	Lactobacillaceae	Schleiferilactobacillus	Schleiferilactobacillus harbinensis			R	H	V	N
62759849|WP_009142202.1	cydC	594	Collinsella tanakaei YIT 12063	62759849	Bacillati	Actinomycetota	Coriobacteriia	Coriobacteriales	Coriobacteriaceae	Collinsella	Collinsella tanakaei			R	H	V	N
66741645|WP_032126546.1	cydC	593	Piscirickettsia salmonis	66741645	Pseudomonadati	Pseudomonadota	Gammaproteobacteria	Thiotrichales	Piscirickettsiaceae	Piscirickettsia	Piscirickettsia salmonis			R	H	T	E
88083868|WP_028700494.1	cydC	592	Acidipropionibacterium acidipropionici	88083868	Bacillati	Actinomycetota	Actinomycetes	Propionibacteriales	Propionibacteriaceae	Acidipropionibacterium	Acidipropionibacterium acidipropionici			R	H	A	D
57754143|WP_039943747.1	cydC	591	Treponema phagedenis	57754143	Pseudomonadati	Spirochaetota	Spirochaetia	Spirochaetales	Treponemataceae	Treponema	Treponema phagedenis			R	H	V	N
93468716|WP_254663737.1	cydC	591	Micromonospora tulbaghiae	93468716	Bacillati	Actinomycetota	Actinomycetes	Micromonosporales	Micromonosporaceae	Micromonospora	Micromonospora tulbaghiae			R	H	V	D
95348743|WP_079578840.1	cydC	591	Ligilactobacillus acidipiscis	95348743	Bacillati	Bacillota	Bacilli	Lactobacillales	Lactobacillaceae	Ligilactobacillus	Ligilactobacillus acidipiscis			R	H	V	N
91380707|WP_328658991.1	cydC	590	Nocardia salmonicida	91380707	Bacillati	Actinomycetota	Actinomycetes	Mycobacteriales	Nocardiaceae	Nocardia	Nocardia salmonicida			R	H	A	A
89588224|WP_034571240.1	cydC	590	Carnobacterium divergens	89588224	Bacillati	Bacillota	Bacilli	Lactobacillales	Carnobacteriaceae	Carnobacterium	Carnobacterium divergens			R	H	V	N
94007541|WP_051841923.1	cydC	589	Streptomyces hydrogenans	94007541	Bacillati	Actinomycetota	Actinomycetes	Kitasatosporales	Streptomycetaceae	Streptomyces	Streptomyces hydrogenans			R	H	A	D
93361171|WP_004235803.1	cydC	588	Morganella morganii subsp. morganii	93361171	Pseudomonadati	Pseudomonadota	Gammaproteobacteria	Enterobacterales	Morganellaceae	Other	Other			R	H	T	H
94488616|WP_005545090.1	cydC	588	Paenibacillus alvei	94488616	Bacillati	Bacillota	Bacilli	Bacillales	Paenibacillaceae	Paenibacillus	Paenibacillus alvei			R	H	V	N
77010975|WP_036619113.1	cydC	588	Paenibacillus macerans	77010975	Bacillati	Bacillota	Bacilli	Bacillales	Paenibacillaceae	Other	Other			R	H	V	N
91488291|WP_013151253.1	cydC	588	Nocardiopsis dassonvillei	91488291	Bacillati	Actinomycetota	Actinomycetes	Streptosporangiales	Nocardiopsidaceae	Nocardiopsis	Nocardiopsis dassonvillei			R	H	A	D
95804480|WP_089002059.1	cydC	588	Micromonospora echinofusca	95804480	Bacillati	Actinomycetota	Actinomycetes	Micromonosporales	Micromonosporaceae	Micromonospora	Micromonospora echinofusca			R	H	V	D
60894286|WP_025189868.1	cydC	588	Enterococcus faecalis EnGen0336	60894286	Bacillati	Bacillota	Bacilli	Lactobacillales	Enterococcaceae	Enterococcus	Enterococcus faecalis			R	H	V	N
61297462|WP_075473176.1	cydC	587	Moritella viscosa	61297462	Pseudomonadati	Pseudomonadota	Gammaproteobacteria	Alteromonadales	Moritellaceae	Moritella	Moritella viscosa			R	H	T	N
97531832|WP_039662193.1	cydC	587	Trueperella pyogenes	97531832	Bacillati	Actinomycetota	Actinomycetes	Actinomycetales	Actinomycetaceae	Trueperella	Trueperella pyogenes			R	H	A	N
61080331|WP_018674255.1	cydC	587	Brevibacillus laterosporus DSM 25	61080331	Bacillati	Bacillota	Bacilli	Bacillales	Paenibacillaceae	Brevibacillus	Brevibacillus laterosporus			R	H	I	N
93757468|WP_111822889.1	cydC	587	Schaalia odontolytica	93757468	Bacillati	Actinomycetota	Actinomycetes	Actinomycetales	Actinomycetaceae	Schaalia	Schaalia odontolytica			Q	H	A	V
24827253|WP_048155569.1	cydC	587	Methanosarcina sp. Kolksee	24827253	Methanobacteriati	Methanobacteriota	Methanomicrobia	Methanosarcinales	Methanosarcinaceae	Methanosarcina	Methanosarcina sp. Kolksee			M	H	A	W
24790311|WP_048108922.1	cydC	587	Methanosarcina barkeri 3	24790311	Methanobacteriati	Methanobacteriota	Methanomicrobia	Methanosarcinales	Methanosarcinaceae	Methanosarcina	Methanosarcina barkeri			M	H	A	W
88856439|WP_189758494.1	cydC	586	Xenorhabdus griffiniae	88856439	Pseudomonadati	Pseudomonadota	Gammaproteobacteria	Enterobacterales	Morganellaceae	Xenorhabdus	Xenorhabdus griffiniae			R	H	T	H
92814059|WP_087070880.1	cydC	586	Actinotignum timonense	92814059	Bacillati	Actinomycetota	Actinomycetes	Actinomycetales	Actinomycetaceae	Other	Other			R	H	T	D
83608022|WP_016442907.1	cydC	586	Actinotignum sanguinis	83608022	Bacillati	Actinomycetota	Actinomycetes	Actinomycetales	Other	Other	Other			R	H	T	D
29845269|WP_062566889.1	cydC	586	Pseudoalteromonas shioyasakiensis	29845269	Pseudomonadati	Pseudomonadota	Gammaproteobacteria	Alteromonadales	Pseudoalteromonadaceae	Other	Other			R	H	T	K
81701421|WP_026429455.1	cydC	586	Actinotignum schaalii	81701421	Bacillati	Actinomycetota	Actinomycetes	Actinomycetales	Actinomycetaceae	Actinotignum	Actinotignum schaalii			R	H	T	D
92932222|WP_014003369.1	cydC	586	Acidithiobacillus caldus SM-1	92932222	Pseudomonadati	Pseudomonadota	Acidithiobacillia	Acidithiobacillales	Acidithiobacillaceae	Acidithiobacillus	Acidithiobacillus caldus			R	H	T	N
35867122|WP_024331472.1	cydC	586	Winkia neuii subsp. neuii DSM 8576	35867122	Bacillati	Actinomycetota	Actinomycetes	Actinomycetales	Actinomycetaceae	Winkia	Winkia neuii			R	H	A	D
93950660|WP_330155115.1	cydC	586	Weissella paramesenteroides	93950660	Bacillati	Bacillota	Bacilli	Lactobacillales	Lactobacillaceae	Weissella	Weissella paramesenteroides			R	H	V	N
98569552|WP_126782405.1	cydC	586	Vagococcus salmoninarum	98569552	Bacillati	Bacillota	Bacilli	Lactobacillales	Enterococcaceae	Vagococcus	Vagococcus salmoninarum			R	H	V	N
91573814|WP_301387420.1	cydC	586	Enterococcus entomosocium	91573814	Bacillati	Bacillota	Bacilli	Lactobacillales	Enterococcaceae	Other	Other			R	H	V	N
98317416|WP_003690951.1	cydC	586	Liquorilactobacillus mali	98317416	Bacillati	Bacillota	Bacilli	Lactobacillales	Lactobacillaceae	Liquorilactobacillus	Liquorilactobacillus mali			R	H	V	N
89465768|WP_087250258.1	cydC	586	Ligilactobacillus salivarius	89465768	Bacillati	Bacillota	Bacilli	Lactobacillales	Lactobacillaceae	Ligilactobacillus	Ligilactobacillus salivarius			R	H	V	N
77217601|WP_003641327.1	cydC	586	Lactiplantibacillus plantarum	77217601	Bacillati	Bacillota	Bacilli	Lactobacillales	Lactobacillaceae	Lactiplantibacillus	Lactiplantibacillus plantarum			R	H	V	N
49393403|WP_056952202.1	cydC	586	Lactiplantibacillus pentosus	49393403	Bacillati	Bacillota	Bacilli	Lactobacillales	Lactobacillaceae	Lactiplantibacillus	Lactiplantibacillus pentosus			R	H	V	N
65344893|WP_091280942.1	cydC	586	Arcanobacterium phocae	65344893	Bacillati	Actinomycetota	Actinomycetes	Actinomycetales	Actinomycetaceae	Arcanobacterium	Arcanobacterium phocae			R	H	A	L
99648582|WP_412517799.1	cydC	586	Actinomadura madurae	99648582	Bacillati	Actinomycetota	Actinomycetes	Streptosporangiales	Thermomonosporaceae	Actinomadura	Actinomadura madurae			R	H	A	D
65280620|WP_009566343.1	cydC	585	Acidithiobacillus ferrooxidans ATCC 23270	65280620	Pseudomonadati	Pseudomonadota	Acidithiobacillia	Acidithiobacillales	Acidithiobacillaceae	Other	Other			R	H	T	N
66961933|WP_029237479.1	cydC	585	Weissella cibaria	66961933	Bacillati	Bacillota	Bacilli	Lactobacillales	Lactobacillaceae	Weissella	Weissella cibaria			R	H	V	N
95582052|WP_126794644.1	cydC	585	Vagococcus carniphilus	95582052	Bacillati	Bacillota	Bacilli	Lactobacillales	Enterococcaceae	Vagococcus	Vagococcus carniphilus			R	H	V	N
65910099|WP_057662776.1	cydC	585	Streptomyces anulatus	65910099	Bacillati	Actinomycetota	Actinomycetes	Kitasatosporales	Streptomycetaceae	Streptomyces	Streptomyces anulatus			R	H	V	D
76997449|WP_087440437.1	cydC	585	Paenibacillus thiaminolyticus	76997449	Bacillati	Bacillota	Bacilli	Bacillales	Paenibacillaceae	Paenibacillus	Paenibacillus thiaminolyticus			R	H	V	N
64218033|WP_024093643.1	cydC	585	Paenibacillus larvae subsp. larvae	64218033	Bacillati	Bacillota	Bacilli	Bacillales	Paenibacillaceae	Paenibacillus	Paenibacillus larvae			R	H	I	D
73387955|WP_213470916.1	cydC	585	Paenibacillus dendritiformis	73387955	Bacillati	Bacillota	Bacilli	Bacillales	Paenibacillaceae	Paenibacillus	Paenibacillus dendritiformis			R	H	V	N
77002230|WP_087434713.1	cydC	585	Paenibacillus apiarius	77002230	Bacillati	Bacillota	Bacilli	Bacillales	Paenibacillaceae	Paenibacillus	Paenibacillus apiarius			R	H	V	N
98309906|WP_057869512.1	cydC	585	Liquorilactobacillus hordei DSM 19519	98309906	Bacillati	Bacillota	Bacilli	Lactobacillales	Lactobacillaceae	Liquorilactobacillus	Liquorilactobacillus hordei			R	H	V	N
83457917|WP_244350848.1	cydC	585	Enterococcus innesii	83457917	Bacillati	Bacillota	Bacilli	Lactobacillales	Enterococcaceae	Enterococcus	Enterococcus innesii			R	H	V	N
15140674|WP_015508717.1	cydC	585	Enterococcus casseliflavus EC20	15140674	Bacillati	Bacillota	Bacilli	Lactobacillales	Enterococcaceae	Enterococcus	Enterococcus casseliflavus			R	H	V	N
95752265|WP_069848343.1	cydC	585	Brevibacillus porteri	95752265	Bacillati	Bacillota	Bacilli	Bacillales	Paenibacillaceae	Brevibacillus	Brevibacillus porteri			R	H	A	N
61031472|WP_106653924.1	cydC	585	Brevibacillus brevis	61031472	Bacillati	Bacillota	Bacilli	Bacillales	Paenibacillaceae	Brevibacillus	Brevibacillus brevis			R	H	A	N
57978425|WP_135387784.1	cydC	584	Weissella confusa	57978425	Bacillati	Bacillota	Bacilli	Lactobacillales	Lactobacillaceae	Weissella	Weissella confusa			R	H	V	N
93759011|WP_111824007.1	cydC	584	Schaalia odontolytica	93759011	Bacillati	Actinomycetota	Actinomycetes	Actinomycetales	Actinomycetaceae	Schaalia	Schaalia odontolytica			R	H	A	N
89668625|WP_152707160.1	cydC	584	Lactiplantibacillus argentoratensis	89668625	Bacillati	Bacillota	Bacilli	Lactobacillales	Lactobacillaceae	Other	Other			R	H	V	N
78522744|WP_057884932.1	cydC	584	Liquorilactobacillus nagelii DSM 13675	78522744	Bacillati	Bacillota	Bacilli	Lactobacillales	Lactobacillaceae	Liquorilactobacillus	Liquorilactobacillus nagelii			R	H	V	N
98319514|WP_057872227.1	cydC	584	Liquorilactobacillus ghanensis DSM 18630	98319514	Bacillati	Bacillota	Bacilli	Lactobacillales	Lactobacillaceae	Liquorilactobacillus	Liquorilactobacillus ghanensis			R	H	V	N
61250537|WP_065866247.1	cydC	584	Fructilactobacillus lindneri	61250537	Bacillati	Bacillota	Bacilli	Lactobacillales	Lactobacillaceae	Fructilactobacillus	Fructilactobacillus lindneri			R	H	V	N
60870597|WP_016250383.1	cydC	584	Enterococcus cecorum	60870597	Bacillati	Bacillota	Bacilli	Lactobacillales	Enterococcaceae	Enterococcus	Enterococcus cecorum			R	H	V	N
66537367|WP_119945776.1	cydC	584	Brochothrix thermosphacta	66537367	Bacillati	Bacillota	Bacilli	Bacillales	Listeriaceae	Brochothrix	Brochothrix thermosphacta			R	H	I	D
75187552|WP_259474642.1	cydC	583	Shewanella xiamenensis	75187552	Pseudomonadati	Pseudomonadota	Gammaproteobacteria	Alteromonadales	Shewanellaceae	Shewanella	Shewanella xiamenensis			R	H	T	H
67444689|WP_128090253.1	cydC	583	Shewanella putrefaciens	67444689	Pseudomonadati	Pseudomonadota	Gammaproteobacteria	Alteromonadales	Shewanellaceae	Shewanella	Shewanella putrefaciens			R	H	T	H
301338370|WP_306684688.1	cydC	583	Shewanella oncorhynchi	301338370	Pseudomonadati	Pseudomonadota	Gammaproteobacteria	Alteromonadales	Shewanellaceae	Shewanella	Shewanella oncorhynchi			R	H	T	H
94726795|WP_220057389.1	cydC	583	Shewanella mangrovisoli	94726795	Pseudomonadati	Pseudomonadota	Gammaproteobacteria	Alteromonadales	Shewanellaceae	Shewanella	Shewanella mangrovisoli			R	H	T	H
57332311|WP_156733142.1	cydC	583	Proteus terrae subsp. cibarius	57332311	Pseudomonadati	Pseudomonadota	Gammaproteobacteria	Enterobacterales	Morganellaceae	Proteus	Proteus terrae			R	H	T	H
76522338|WP_239739467.1	cydC	583	Proteus penneri	76522338	Pseudomonadati	Pseudomonadota	Gammaproteobacteria	Enterobacterales	Morganellaceae	Proteus	Proteus penneri			R	H	T	H
6803343|WP_012367703.1	cydC	583	Proteus mirabilis HI4320	6803343	Pseudomonadati	Pseudomonadota	Gammaproteobacteria	Enterobacterales	Morganellaceae	Proteus	Proteus mirabilis			R	H	T	H
83611407|WP_109398040.1	cydC	583	Proteus faecis	83611407	Pseudomonadati	Pseudomonadota	Gammaproteobacteria	Enterobacterales	Morganellaceae	Proteus	Proteus faecis			R	H	T	H
84586317|WP_100159555.1	cydC	583	Proteus columbae	84586317	Pseudomonadati	Pseudomonadota	Gammaproteobacteria	Enterobacterales	Morganellaceae	Proteus	Proteus columbae			R	H	T	H
11771212|WP_006085964.1	cydC	583	Shewanella baltica OS678	11771212	Pseudomonadati	Pseudomonadota	Gammaproteobacteria	Alteromonadales	Shewanellaceae	Other	Other			R	H	T	H
93394911|WP_036938146.1	cydC	583	Proteus vulgaris	93394911	Pseudomonadati	Pseudomonadota	Gammaproteobacteria	Enterobacterales	Morganellaceae	Other	Other			R	H	T	H
60695423|WP_031572332.1	cydC	583	Acidithiobacillus thiooxidans ATCC 19377	60695423	Pseudomonadati	Pseudomonadota	Acidithiobacillia	Acidithiobacillales	Acidithiobacillaceae	Other	Other			R	H	T	N
94546357|WP_070230393.1	cydC	583	Weissella soli	94546357	Bacillati	Bacillota	Bacilli	Lactobacillales	Lactobacillaceae	Weissella	Weissella soli			R	H	V	N
66869526|WP_050350091.1	cydC	583	Virgibacillus pantothenticus	66869526	Bacillati	Bacillota	Bacilli	Bacillales	Bacillaceae	Virgibacillus	Virgibacillus pantothenticus			R	H	I	D
63145359|WP_114288662.1	cydC	583	Vagococcus fluvialis	63145359	Bacillati	Bacillota	Bacilli	Lactobacillales	Enterococcaceae	Vagococcus	Vagococcus fluvialis			R	H	V	N
85978538|WP_277298858.1	cydC	583	Schaalia hyovaginalis	85978538	Bacillati	Actinomycetota	Actinomycetes	Actinomycetales	Actinomycetaceae	Schaalia	Schaalia hyovaginalis			R	H	A	D
301194813|WP_061579184.1	cydC	583	Saccharococcus caldoxylosilyticus	301194813	Bacillati	Bacillota	Bacilli	Bacillales	Anoxybacillaceae	Saccharococcus	Saccharococcus caldoxylosilyticus			R	H	V	D
56673808|WP_023856943.1	cydC	583	Bacillus paralicheniformis	56673808	Bacillati	Bacillota	Bacilli	Bacillales	Bacillaceae	Other	Other			R	H	I	D
31574411|WP_038573943.1	cydC	583	Paenibacillus odorifer	31574411	Bacillati	Bacillota	Bacilli	Bacillales	Paenibacillaceae	Other	Other			R	H	I	N
83715403|WP_023465745.1	cydC	583	Limosilactobacillus fermentum	83715403	Bacillati	Bacillota	Bacilli	Lactobacillales	Lactobacillaceae	Limosilactobacillus	Limosilactobacillus fermentum			R	H	V	N
72686416|WP_056941363.1	cydC	583	Lactobacillus kefiranofaciens	72686416	Bacillati	Bacillota	Bacilli	Lactobacillales	Lactobacillaceae	Lactobacillus	Lactobacillus kefiranofaciens			R	H	V	N
79806764|WP_275091776.1	cydC	583	Lactiplantibacillus paraplantarum	79806764	Bacillati	Bacillota	Bacilli	Lactobacillales	Lactobacillaceae	Lactiplantibacillus	Lactiplantibacillus paraplantarum			R	H	V	N
76975343|WP_154997217.1	cydC	583	Bacillus haynesii	76975343	Bacillati	Bacillota	Bacilli	Bacillales	Bacillaceae	Bacillus	Bacillus haynesii			R	H	I	D
10461603|WP_013719698.1	cydC	583	Methanothrix soehngenii GP6	10461603	Methanobacteriati	Methanobacteriota	Methanomicrobia	Methanotrichales	Methanotrichaceae	Other	Other			P	H	A	L
75021997|WP_234590311.1	cydC	582	Serratia entomophila	75021997	Pseudomonadati	Pseudomonadota	Gammaproteobacteria	Enterobacterales	Yersiniaceae	Serratia	Serratia entomophila			R	H	T	H
88805706|WP_112894809.1	cydC	582	Photorhabdus bodei	88805706	Pseudomonadati	Pseudomonadota	Gammaproteobacteria	Enterobacterales	Morganellaceae	Photorhabdus	Photorhabdus bodei			R	H	T	H
57666461|WP_013812277.1	cydC	582	Serratia plymuthica AS9	57666461	Pseudomonadati	Pseudomonadota	Gammaproteobacteria	Enterobacterales	Yersiniaceae	Other	Other			R	H	T	H
45658166|WP_049585211.1	cydC	582	Photorhabdus luminescens subsp. luminescens	45658166	Pseudomonadati	Pseudomonadota	Gammaproteobacteria	Enterobacterales	Morganellaceae	Other	Other			R	H	T	H
48847885|WP_011145893.1	cydC	582	Photorhabdus laumondii subsp. laumondii	48847885	Pseudomonadati	Pseudomonadota	Gammaproteobacteria	Enterobacterales	Morganellaceae	Other	Other			R	H	T	H
67412058|WP_221913235.1	cydC	582	Streptococcus halichoeri	67412058	Bacillati	Bacillota	Bacilli	Lactobacillales	Streptococcaceae	Streptococcus	Streptococcus halichoeri			R	H	V	N
49628251|WP_039994740.1	cydC	582	Streptococcus canis	49628251	Bacillati	Bacillota	Bacilli	Lactobacillales	Streptococcaceae	Streptococcus	Streptococcus canis			R	H	V	N
93645687|WP_051975554.1	cydC	582	Priestia megaterium NBRC 15308 = ATCC 14581	93645687	Bacillati	Bacillota	Bacilli	Bacillales	Bacillaceae	Priestia	Priestia megaterium			R	H	I	D
79784864|WP_270325700.1	cydC	582	Enterococcus malodoratus	79784864	Bacillati	Bacillota	Bacilli	Lactobacillales	Enterococcaceae	Other	Other			R	H	V	N
92859297|WP_003186390.1	cydC	582	Bacillus licheniformis	92859297	Bacillati	Bacillota	Bacilli	Bacillales	Bacillaceae	Other	Other			R	H	I	D
83689522|WP_046177410.1	cydC	582	Streptococcus dysgalactiae	83689522	Bacillati	Bacillota	Bacilli	Lactobacillales	Streptococcaceae	Other	Other			R	H	V	N
66886579|WP_000472826.1	cydC	582	Streptococcus agalactiae	66886579	Bacillati	Bacillota	Bacilli	Lactobacillales	Streptococcaceae	Other	Other			R	H	V	N
78174167|WP_260902211.1	cydC	582	Limosilactobacillus oris	78174167	Bacillati	Bacillota	Bacilli	Lactobacillales	Lactobacillaceae	Limosilactobacillus	Limosilactobacillus oris			R	H	V	N
82933376|WP_019205607.1	cydC	582	Limosilactobacillus ingluviei str. Autruche 4	82933376	Bacillati	Bacillota	Bacilli	Lactobacillales	Lactobacillaceae	Limosilactobacillus	Limosilactobacillus ingluviei			R	H	V	N
75136288|WP_260904091.1	cydC	582	Ligilactobacillus agilis	75136288	Bacillati	Bacillota	Bacilli	Lactobacillales	Lactobacillaceae	Ligilactobacillus	Ligilactobacillus agilis			R	H	V	N
75117231|WP_057808822.1	cydC	582	Lactobacillus intestinalis	75117231	Bacillati	Bacillota	Bacilli	Lactobacillales	Lactobacillaceae	Lactobacillus	Lactobacillus intestinalis			R	H	V	N
78203253|WP_087235799.1	cydC	582	Lactobacillus gallinarum	78203253	Bacillati	Bacillota	Bacilli	Lactobacillales	Lactobacillaceae	Lactobacillus	Lactobacillus gallinarum			R	H	V	N
69823987|WP_158182073.1	cydC	582	Lactobacillus crispatus	69823987	Bacillati	Bacillota	Bacilli	Lactobacillales	Lactobacillaceae	Lactobacillus	Lactobacillus crispatus			R	H	V	N
78359647|WP_114568903.1	cydC	582	Gordonibacter pamelaeae	78359647	Bacillati	Actinomycetota	Coriobacteriia	Eggerthellales	Eggerthellaceae	Gordonibacter	Gordonibacter pamelaeae			R	H	V	N
67041526|WP_218257621.1	cydC	582	Enterococcus raffinosus	67041526	Bacillati	Bacillota	Bacilli	Lactobacillales	Enterococcaceae	Enterococcus	Enterococcus raffinosus			R	H	V	N
301216105|WP_114525492.1	cydC	582	Enterococcus gilvus	301216105	Bacillati	Bacillota	Bacilli	Lactobacillales	Enterococcaceae	Enterococcus	Enterococcus gilvus			R	H	V	N
69570868|WP_102866588.1	cydC	582	Enterococcus avium	69570868	Bacillati	Bacillota	Bacilli	Lactobacillales	Enterococcaceae	Enterococcus	Enterococcus avium			R	H	V	N
92792029|WP_307892869.1	cydC	582	Bacillus swezeyi	92792029	Bacillati	Bacillota	Bacilli	Bacillales	Bacillaceae	Bacillus	Bacillus swezeyi			R	H	I	D
58108765|WP_140934589.1	cydC	582	Apilactobacillus micheneri	58108765	Bacillati	Bacillota	Bacilli	Lactobacillales	Lactobacillaceae	Apilactobacillus	Apilactobacillus micheneri			Q	H	V	D
99798960|WP_339087396.1	cydC	581	Shewanella chilikensis	99798960	Pseudomonadati	Pseudomonadota	Gammaproteobacteria	Alteromonadales	Shewanellaceae	Shewanella	Shewanella chilikensis			R	H	T	H
93807831|WP_025010346.1	cydC	581	Shewanella algae	93807831	Pseudomonadati	Pseudomonadota	Gammaproteobacteria	Alteromonadales	Shewanellaceae	Shewanella	Shewanella algae			R	H	T	H
93736940|WP_040265320.1	cydC	581	Serratia symbiotica	93736940	Pseudomonadati	Pseudomonadota	Gammaproteobacteria	Enterobacterales	Yersiniaceae	Serratia	Serratia symbiotica			R	H	T	H
69706149|WP_230432107.1	cydC	581	Plesiomonas shigelloides	69706149	Pseudomonadati	Pseudomonadota	Gammaproteobacteria	Enterobacterales	Enterobacteriaceae	Plesiomonas	Plesiomonas shigelloides			R	H	T	H
92722532|WP_098983212.1	cydC	581	Aeromonas bestiarum	92722532	Pseudomonadati	Pseudomonadota	Gammaproteobacteria	Aeromonadales	Aeromonadaceae	Other	Other			R	H	T	H
92808702|WP_042072956.1	cydC	581	Aeromonas enteropelogenes	92808702	Pseudomonadati	Pseudomonadota	Gammaproteobacteria	Aeromonadales	Aeromonadaceae	Other	Other			R	H	T	H
48821645|WP_042015810.1	cydC	581	Aeromonas caviae	48821645	Pseudomonadati	Pseudomonadota	Gammaproteobacteria	Aeromonadales	Aeromonadaceae	Other	Other			R	H	T	H
99813567|WP_043759010.1	cydC	581	Aeromonas taiwanensis	99813567	Pseudomonadati	Pseudomonadota	Gammaproteobacteria	Aeromonadales	Aeromonadaceae	Aeromonas	Aeromonas taiwanensis			R	H	T	H
97857836|WP_042077705.1	cydC	581	Aeromonas sanarellii	97857836	Pseudomonadati	Pseudomonadota	Gammaproteobacteria	Aeromonadales	Aeromonadaceae	Aeromonas	Aeromonas sanarellii			R	H	T	H
79880763|WP_271786664.1	cydC	581	Aeromonas salmonicida	79880763	Pseudomonadati	Pseudomonadota	Gammaproteobacteria	Aeromonadales	Aeromonadaceae	Aeromonas	Aeromonas salmonicida			R	H	T	H
99770002|WP_408818765.1	cydC	581	Aeromonas rivipollensis	99770002	Pseudomonadati	Pseudomonadota	Gammaproteobacteria	Aeromonadales	Aeromonadaceae	Aeromonas	Aeromonas rivipollensis			R	H	T	H
69410559|WP_182785942.1	cydC	581	Aeromonas media	69410559	Pseudomonadati	Pseudomonadota	Gammaproteobacteria	Aeromonadales	Aeromonadaceae	Aeromonas	Aeromonas media			R	H	T	H
4489055|WP_011706826.1	cydC	581	Aeromonas hydrophila subsp. hydrophila ATCC 7966	4489055	Pseudomonadati	Pseudomonadota	Gammaproteobacteria	Aeromonadales	Aeromonadaceae	Aeromonas	Aeromonas hydrophila			R	H	T	H
47844628|WP_095592306.1	cydC	581	Aeromonas dhakensis	47844628	Pseudomonadati	Pseudomonadota	Gammaproteobacteria	Aeromonadales	Aeromonadaceae	Aeromonas	Aeromonas dhakensis			R	H	T	H
88774790|WP_138488759.1	cydC	581	Pseudoalteromonas distincta	88774790	Pseudomonadati	Pseudomonadota	Gammaproteobacteria	Alteromonadales	Pseudoalteromonadaceae	Pseudoalteromonas	Pseudoalteromonas distincta			R	H	T	K
99653380|WP_412515799.1	cydC	581	Actinomadura madurae	99653380	Bacillati	Actinomycetota	Actinomycetes	Streptosporangiales	Thermomonosporaceae	Actinomadura	Actinomadura madurae			R	H	T	D
86898943|WP_191136672.1	cydC	581	Weissella viridescens	86898943	Bacillati	Bacillota	Bacilli	Lactobacillales	Lactobacillaceae	Weissella	Weissella viridescens			R	H	V	N
69281721|WP_190374667.1	cydC	581	Vreelandella titanicae	69281721	Pseudomonadati	Pseudomonadota	Gammaproteobacteria	Oceanospirillales	Halomonadaceae	Vreelandella	Vreelandella titanicae			R	H	A	Q
69986048|WP_124006505.1	cydC	581	Tetragenococcus koreensis	69986048	Bacillati	Bacillota	Bacilli	Lactobacillales	Enterococcaceae	Tetragenococcus	Tetragenococcus koreensis			R	H	A	N
64055168|WP_069029327.1	cydC	581	Tetragenococcus halophilus	64055168	Bacillati	Bacillota	Bacilli	Lactobacillales	Enterococcaceae	Tetragenococcus	Tetragenococcus halophilus			R	H	V	N
93825347|WP_037593005.1	cydC	581	Streptococcus uberis	93825347	Bacillati	Bacillota	Bacilli	Lactobacillales	Streptococcaceae	Streptococcus	Streptococcus uberis			R	H	V	N
58555396|WP_007895575.1	cydC	581	Streptococcus pseudoporcinus	58555396	Bacillati	Bacillota	Bacilli	Lactobacillales	Streptococcaceae	Streptococcus	Streptococcus pseudoporcinus			R	H	V	N
35766750|WP_003098779.1	cydC	581	Streptococcus iniae	35766750	Bacillati	Bacillota	Bacilli	Lactobacillales	Streptococcaceae	Streptococcus	Streptococcus iniae			R	H	V	N
93699940|WP_048896875.1	cydC	581	Priestia filamentosa	93699940	Bacillati	Bacillota	Bacilli	Bacillales	Bacillaceae	Priestia	Priestia filamentosa			R	H	I	D
61421496|WP_037621243.1	cydC	581	Streptococcus parauberis NCFD 2020	61421496	Bacillati	Bacillota	Bacilli	Lactobacillales	Streptococcaceae	Other	Other			R	H	V	N
48015704|WP_234943086.1	cydC	581	Priestia aryabhattai	48015704	Bacillati	Bacillota	Bacilli	Bacillales	Bacillaceae	Other	Other			R	H	I	D
29638414|WP_011678998.1	cydC	581	Lactobacillus gasseri ATCC 33323 = JCM 1131	29638414	Bacillati	Bacillota	Bacilli	Lactobacillales	Lactobacillaceae	Other	Other			R	H	I	N
93222605|WP_029487346.1	cydC	581	Enterococcus gallinarum	93222605	Bacillati	Bacillota	Bacilli	Lactobacillales	Enterococcaceae	Other	Other			R	H	V	N
98307092|WP_056959558.1	cydC	581	Liquorilactobacillus satsumensis DSM 16230 = JCM 12392	98307092	Bacillati	Bacillota	Bacilli	Lactobacillales	Lactobacillaceae	Liquorilactobacillus	Liquorilactobacillus satsumensis			R	H	V	N
77192034|WP_122481863.1	cydC	581	Limosilactobacillus reuteri	77192034	Bacillati	Bacillota	Bacilli	Lactobacillales	Lactobacillaceae	Limosilactobacillus	Limosilactobacillus reuteri			R	H	V	N
61227010|WP_066023508.1	cydC	581	Ligilactobacillus animalis	61227010	Bacillati	Bacillota	Bacilli	Lactobacillales	Lactobacillaceae	Ligilactobacillus	Ligilactobacillus animalis			R	H	V	N
84783289|WP_056945112.1	cydC	581	Levilactobacillus namurensis	84783289	Bacillati	Bacillota	Bacilli	Lactobacillales	Lactobacillaceae	Levilactobacillus	Levilactobacillus namurensis			R	H	V	N
64334592|WP_210144985.1	cydC	581	Lactobacillus taiwanensis	64334592	Bacillati	Bacillota	Bacilli	Lactobacillales	Lactobacillaceae	Lactobacillus	Lactobacillus taiwanensis			R	H	I	N
48925822|WP_113576210.1	cydC	581	Lactobacillus paragasseri	48925822	Bacillati	Bacillota	Bacilli	Lactobacillales	Lactobacillaceae	Lactobacillus	Lactobacillus paragasseri			R	H	I	N
83571241|WP_011162591.1	cydC	581	Lactobacillus johnsonii	83571241	Bacillati	Bacillota	Bacilli	Lactobacillales	Lactobacillaceae	Lactobacillus	Lactobacillus johnsonii			R	H	I	N
91009772|WP_109637403.1	cydC	581	Halomonas elongata DSM 2581	91009772	Pseudomonadati	Pseudomonadota	Gammaproteobacteria	Oceanospirillales	Halomonadaceae	Halomonas	Halomonas elongata			R	H	V	S
93160590|WP_275045783.1	cydC	581	Fructilactobacillus sanfranciscensis	93160590	Bacillati	Bacillota	Bacilli	Lactobacillales	Lactobacillaceae	Fructilactobacillus	Fructilactobacillus sanfranciscensis			R	H	V	N
97124362|WP_038238042.1	cydC	580	Xenorhabdus szentirmaii	97124362	Pseudomonadati	Pseudomonadota	Gammaproteobacteria	Enterobacterales	Morganellaceae	Xenorhabdus	Xenorhabdus szentirmaii			R	H	T	H
24905211|WP_013183911.1	cydC	580	Xenorhabdus nematophila ATCC 19061	24905211	Pseudomonadati	Pseudomonadota	Gammaproteobacteria	Enterobacterales	Morganellaceae	Xenorhabdus	Xenorhabdus nematophila			R	H	T	H
93908999|WP_254852576.1	cydC	580	Xenorhabdus bovienii subsp. africana	93908999	Pseudomonadati	Pseudomonadota	Gammaproteobacteria	Enterobacterales	Morganellaceae	Xenorhabdus	Xenorhabdus bovienii			R	H	T	H
88354264|WP_225819783.1	cydC	580	Providencia vermicola	88354264	Pseudomonadati	Pseudomonadota	Gammaproteobacteria	Enterobacterales	Morganellaceae	Providencia	Providencia vermicola			R	H	T	H
93420687|WP_126459444.1	cydC	580	Providencia rustigianii	93420687	Pseudomonadati	Pseudomonadota	Gammaproteobacteria	Enterobacterales	Morganellaceae	Providencia	Providencia rustigianii			R	H	T	H
93673945|WP_004909441.1	cydC	580	Providencia rettgeri	93673945	Pseudomonadati	Pseudomonadota	Gammaproteobacteria	Enterobacterales	Morganellaceae	Providencia	Providencia rettgeri			R	H	T	H
57294370|WP_006657777.1	cydC	580	Providencia alcalifaciens	57294370	Pseudomonadati	Pseudomonadota	Gammaproteobacteria	Enterobacterales	Morganellaceae	Providencia	Providencia alcalifaciens			R	H	T	H
92275685|WP_004256352.1	cydC	580	Providencia hangzhouensis	92275685	Pseudomonadati	Pseudomonadota	Gammaproteobacteria	Enterobacterales	Morganellaceae	Other	Other			R	H	T	H
92279911|WP_140180522.1	cydC	580	Providencia manganoxydans	92279911	Pseudomonadati	Pseudomonadota	Gammaproteobacteria	Enterobacterales	Morganellaceae	Other	Other			R	H	T	H
89490951|WP_102138450.1	cydC	580	Providencia huaxiensis	89490951	Pseudomonadati	Pseudomonadota	Gammaproteobacteria	Enterobacterales	Morganellaceae	Other	Other			R	H	T	H
93520064|WP_014657831.1	cydC	580	Providencia stuartii	93520064	Pseudomonadati	Pseudomonadota	Gammaproteobacteria	Enterobacterales	Morganellaceae	Other	Other			R	H	T	H
93664133|WP_104643011.1	cydC	580	Pseudoalteromonas carrageenovora IAM 12662	93664133	Pseudomonadati	Pseudomonadota	Gammaproteobacteria	Alteromonadales	Pseudoalteromonadaceae	Pseudoalteromonas	Pseudoalteromonas carrageenovora			R	H	T	K
77263129|WP_018347384.1	cydC	580	Gallibacterium anatis DSM 16844 = F 149	77263129	Pseudomonadati	Pseudomonadota	Gammaproteobacteria	Pasteurellales	Pasteurellaceae	Gallibacterium	Gallibacterium anatis			K	H	T	T
93709243|WP_064504927.1	cydC	580	Priestia endophytica DSM 13796	93709243	Bacillati	Bacillota	Bacilli	Bacillales	Bacillaceae	Priestia	Priestia endophytica			R	H	I	D
87616616|WP_285093722.1	cydC	580	Niallia taxi	87616616	Bacillati	Bacillota	Bacilli	Bacillales	Bacillaceae	Niallia	Niallia taxi			R	H	V	Y
91359528|WP_420800508.1	cydC	580	Micromonospora chalcea	91359528	Bacillati	Actinomycetota	Actinomycetes	Micromonosporales	Micromonosporaceae	Micromonospora	Micromonospora chalcea			R	H	V	D
48465586|WP_112195858.1	cydC	580	Ligilactobacillus murinus	48465586	Bacillati	Bacillota	Bacilli	Lactobacillales	Lactobacillaceae	Ligilactobacillus	Ligilactobacillus murinus			R	H	V	N
69803549|WP_057908964.1	cydC	580	Lentilactobacillus parabuchneri	69803549	Bacillati	Bacillota	Bacilli	Lactobacillales	Lactobacillaceae	Lentilactobacillus	Lentilactobacillus parabuchneri			R	H	V	N
301047064|WP_020281942.1	cydC	580	Lentilactobacillus otakiensis DSM 19908 = JCM 15040	301047064	Bacillati	Bacillota	Bacilli	Lactobacillales	Lactobacillaceae	Lentilactobacillus	Lentilactobacillus otakiensis			R	H	V	N
72460298|WP_013728394.1	cydC	580	Lentilactobacillus buchneri	72460298	Bacillati	Bacillota	Bacilli	Lactobacillales	Lactobacillaceae	Lentilactobacillus	Lentilactobacillus buchneri			R	H	V	N
90161077|WP_014361348.1	cydC	580	Gordonia polyisoprenivorans VH2	90161077	Bacillati	Actinomycetota	Actinomycetes	Mycobacteriales	Gordoniaceae	Gordonia	Gordonia polyisoprenivorans			R	H	A	N
302706019|WP_251885983.1	cydC	580	Enterococcus italicus	302706019	Bacillati	Bacillota	Bacilli	Lactobacillales	Enterococcaceae	Enterococcus	Enterococcus italicus			R	H	V	N
98187555|WP_147839499.1	cydC	579	Serratia nevei	98187555	Pseudomonadati	Pseudomonadota	Gammaproteobacteria	Enterobacterales	Yersiniaceae	Serratia	Serratia nevei			R	H	T	H
93696212|WP_286094020.1	cydC	579	Serratia marcescens	93696212	Pseudomonadati	Pseudomonadota	Gammaproteobacteria	Enterobacterales	Yersiniaceae	Serratia	Serratia marcescens			R	H	T	H
71074789|WP_214217779.1	cydC	579	Rosenbergiella epipactidis	71074789	Pseudomonadati	Pseudomonadota	Gammaproteobacteria	Enterobacterales	Erwiniaceae	Rosenbergiella	Rosenbergiella epipactidis			R	H	T	H
45849583|WP_033071361.1	cydC	579	Pectobacterium parmentieri	45849583	Pseudomonadati	Pseudomonadota	Gammaproteobacteria	Enterobacterales	Pectobacteriaceae	Pectobacterium	Pectobacterium parmentieri			R	H	T	H
51390017|WP_161529183.1	cydC	579	Pectobacterium odoriferum	51390017	Pseudomonadati	Pseudomonadota	Gammaproteobacteria	Enterobacterales	Pectobacteriaceae	Pectobacterium	Pectobacterium odoriferum			R	H	T	H
57244095|WP_039319643.1	cydC	579	Pectobacterium brasiliense	57244095	Pseudomonadati	Pseudomonadota	Gammaproteobacteria	Enterobacterales	Pectobacteriaceae	Pectobacterium	Pectobacterium brasiliense			R	H	T	H
57208656|WP_039291312.1	cydC	579	Pectobacterium atrosepticum	57208656	Pseudomonadati	Pseudomonadota	Gammaproteobacteria	Enterobacterales	Pectobacteriaceae	Pectobacterium	Pectobacterium atrosepticum			R	H	T	H
301145328|WP_060387538.1	cydC	579	Serratia sarumanii	301145328	Pseudomonadati	Pseudomonadota	Gammaproteobacteria	Enterobacterales	Yersiniaceae	Other	Other			R	H	T	H
87005375|WP_025302263.1	cydC	579	Serratia bockelmannii	87005375	Pseudomonadati	Pseudomonadota	Gammaproteobacteria	Enterobacterales	Yersiniaceae	Other	Other			R	H	T	H
61122286|WP_085684560.1	cydC	579	Lonsdalea populi	61122286	Pseudomonadati	Pseudomonadota	Gammaproteobacteria	Enterobacterales	Pectobacteriaceae	Other	Other			R	H	T	H
64308979|WP_160204146.1	cydC	579	Serratia ureilytica	64308979	Pseudomonadati	Pseudomonadota	Gammaproteobacteria	Enterobacterales	Yersiniaceae	Other	Other			R	H	T	H
92829117|WP_002463106.1	cydC	579	Atlantibacter hermannii	92829117	Pseudomonadati	Pseudomonadota	Gammaproteobacteria	Enterobacterales	Enterobacteriaceae	Other	Other			R	H	T	H
97764612|WP_036153263.1	cydC	579	Lonsdalea quercina	97764612	Pseudomonadati	Pseudomonadota	Gammaproteobacteria	Enterobacterales	Pectobacteriaceae	Lonsdalea	Lonsdalea quercina			R	H	T	H
43520589|WP_022633335.1	cydC	579	Dickeya solani IPO 2222	43520589	Pseudomonadati	Pseudomonadota	Gammaproteobacteria	Enterobacterales	Pectobacteriaceae	Dickeya	Dickeya solani			R	H	T	H
70906993|WP_095834243.1	cydC	579	Brenneria goodwinii	70906993	Pseudomonadati	Pseudomonadota	Gammaproteobacteria	Enterobacterales	Pectobacteriaceae	Brenneria	Brenneria goodwinii			R	H	T	H
300942320|WP_089368554.1	cydC	579	Pseudoalteromonas nigrifaciens	300942320	Pseudomonadati	Pseudomonadota	Gammaproteobacteria	Alteromonadales	Pseudoalteromonadaceae	Pseudoalteromonas	Pseudoalteromonas nigrifaciens			R	H	T	K
69686590|WP_228400470.1	cydC	579	Pasteurella canis	69686590	Pseudomonadati	Pseudomonadota	Gammaproteobacteria	Pasteurellales	Pasteurellaceae	Pasteurella	Pasteurella canis			K	H	T	S
74939154|WP_210929176.1	cydC	579	Comamonas aquatica	74939154	Pseudomonadati	Pseudomonadota	Betaproteobacteria	Burkholderiales	Comamonadaceae	Comamonas	Comamonas aquatica			R	H	T	S
96791764|WP_329559109.1	cydC	579	Streptomyces uncialis	96791764	Bacillati	Actinomycetota	Actinomycetes	Kitasatosporales	Streptomycetaceae	Streptomyces	Streptomyces uncialis			R	H	A	D
82855609|WP_046129372.1	cydC	579	Bacillus glycinifermentans	82855609	Bacillati	Bacillota	Bacilli	Bacillales	Bacillaceae	Other	Other			R	H	I	D
92855688|WP_006639595.1	cydC	579	Bacillus sonorensis	92855688	Bacillati	Bacillota	Bacilli	Bacillales	Bacillaceae	Other	Other			R	H	I	D
97251302|WP_393377580.1	cydC	579	Microbispora bryophytorum	97251302	Bacillati	Actinomycetota	Actinomycetes	Streptosporangiales	Streptosporangiaceae	Microbispora	Microbispora bryophytorum			R	H	A	D
61190590|WP_011703358.1	cydC	579	Listeria welshimeri	61190590	Bacillati	Bacillota	Bacilli	Bacillales	Listeriaceae	Listeria	Listeria welshimeri			R	H	V	N
93240604|WP_311175708.1	cydC	579	Listeria swaminathanii	93240604	Bacillati	Bacillota	Bacilli	Bacillales	Listeriaceae	Listeria	Listeria swaminathanii			R	H	V	N
32488986|WP_012986558.1	cydC	579	Listeria seeligeri serovar 1/2b str. SLCC3954	32488986	Bacillati	Bacillota	Bacilli	Bacillales	Listeriaceae	Listeria	Listeria seeligeri			R	H	V	N
87012755|WP_185518015.1	cydC	579	Listeria marthii	87012755	Bacillati	Bacillota	Bacilli	Bacillales	Listeriaceae	Listeria	Listeria marthii			R	H	V	N
57077693|WP_014093923.1	cydC	579	Listeria ivanovii subsp. ivanovii	57077693	Bacillati	Bacillota	Bacilli	Bacillales	Listeriaceae	Listeria	Listeria ivanovii			R	H	V	N
93236137|WP_187983825.1	cydC	579	Listeria innocua	93236137	Bacillati	Bacillota	Bacilli	Bacillales	Listeriaceae	Listeria	Listeria innocua			R	H	V	N
86846049|WP_185403638.1	cydC	579	Listeria cossartiae subsp. cossartiae	86846049	Bacillati	Bacillota	Bacilli	Bacillales	Listeriaceae	Listeria	Listeria cossartiae			R	H	V	N
58716219|WP_036083734.1	cydC	579	Listeria booriae	58716219	Bacillati	Bacillota	Bacilli	Bacillales	Listeriaceae	Listeria	Listeria booriae			R	H	V	N
75081862|WP_260964902.1	cydC	579	Limosilactobacillus vaginalis	75081862	Bacillati	Bacillota	Bacilli	Lactobacillales	Lactobacillaceae	Limosilactobacillus	Limosilactobacillus vaginalis			R	H	V	N
56993485|WP_021742720.1	cydC	579	Levilactobacillus brevis	56993485	Bacillati	Bacillota	Bacilli	Lactobacillales	Lactobacillaceae	Levilactobacillus	Levilactobacillus brevis			R	H	V	N
71565955|WP_156644959.1	cydC	579	Lentilactobacillus kefiri	71565955	Bacillati	Bacillota	Bacilli	Lactobacillales	Lactobacillaceae	Lentilactobacillus	Lentilactobacillus kefiri			R	H	V	N
69058751|WP_003554943.1	cydC	579	Lentilactobacillus hilgardii	69058751	Bacillati	Bacillota	Bacilli	Lactobacillales	Lactobacillaceae	Lentilactobacillus	Lentilactobacillus hilgardii			R	H	V	N
82847645|WP_008471521.1	cydC	579	Lactobacillus hominis DSM 23910 = CRBIP 24.179	82847645	Bacillati	Bacillota	Bacilli	Lactobacillales	Lactobacillaceae	Lactobacillus	Lactobacillus hominis			R	H	V	N
93207677|WP_111743223.1	cydC	579	Gemella morbillorum	93207677	Bacillati	Bacillota	Bacilli	Bacillales	Gemellaceae	Gemella	Gemella morbillorum			R	H	V	N
74912979|WP_039143401.1	cydC	579	Fructilactobacillus fructivorans	74912979	Bacillati	Bacillota	Bacilli	Lactobacillales	Lactobacillaceae	Fructilactobacillus	Fructilactobacillus fructivorans			R	H	V	N
96668003|WP_025085524.1	cydC	579	Companilactobacillus paralimentarius DSM 13238 = JCM 10415	96668003	Bacillati	Bacillota	Bacilli	Lactobacillales	Lactobacillaceae	Companilactobacillus	Companilactobacillus paralimentarius			R	H	V	N
97165354|WP_404327545.1	cydC	579	Companilactobacillus paralimentarius	97165354	Bacillati	Bacillota	Bacilli	Lactobacillales	Lactobacillaceae	Companilactobacillus	Companilactobacillus paralimentarius			R	H	V	N
65098103|WP_250545162.1	cydC	579	Methanospirillum purgamenti	65098103	Methanobacteriati	Methanobacteriota	Methanomicrobia	Methanomicrobiales	Methanospirillaceae	Methanospirillum	Methanospirillum purgamenti			P	H	A	L
96873474|WP_065545393.1	cydC	578	Vibrio scophthalmi	96873474	Pseudomonadati	Pseudomonadota	Gammaproteobacteria	Vibrionales	Vibrionaceae	Vibrio	Vibrio scophthalmi			R	H	T	H
61765107|WP_054306745.1	cydC	578	Serratia rubidaea	61765107	Pseudomonadati	Pseudomonadota	Gammaproteobacteria	Enterobacterales	Yersiniaceae	Serratia	Serratia rubidaea			R	H	T	H
74949926|WP_112363530.1	cydC	578	Serratia quinivorans	74949926	Pseudomonadati	Pseudomonadota	Gammaproteobacteria	Enterobacterales	Yersiniaceae	Serratia	Serratia quinivorans			R	H	T	H
83698559|WP_283602934.1	cydC	578	Serratia proteamaculans	83698559	Pseudomonadati	Pseudomonadota	Gammaproteobacteria	Enterobacterales	Yersiniaceae	Serratia	Serratia proteamaculans			R	H	T	H
29906770|WP_020826108.1	cydC	578	Serratia liquefaciens ATCC 27592	29906770	Pseudomonadati	Pseudomonadota	Gammaproteobacteria	Enterobacterales	Yersiniaceae	Serratia	Serratia liquefaciens			R	H	T	H
75281441|WP_186428154.1	cydC	578	Serratia grimesii	75281441	Pseudomonadati	Pseudomonadota	Gammaproteobacteria	Enterobacterales	Yersiniaceae	Serratia	Serratia grimesii			R	H	T	H
30322013|WP_024486001.1	cydC	578	Serratia fonticola	30322013	Pseudomonadati	Pseudomonadota	Gammaproteobacteria	Enterobacterales	Yersiniaceae	Serratia	Serratia fonticola			R	H	T	H
75026897|WP_095096767.1	cydC	578	Serratia ficaria	75026897	Pseudomonadati	Pseudomonadota	Gammaproteobacteria	Enterobacterales	Yersiniaceae	Other	Other			R	H	T	H
79716499|WP_241501499.1	cydC	578	Moellerella wisconsensis	79716499	Pseudomonadati	Pseudomonadota	Gammaproteobacteria	Enterobacterales	Morganellaceae	Moellerella	Moellerella wisconsensis			R	H	T	H
49321843|WP_024105691.1	cydC	578	Dickeya dianthicola	49321843	Pseudomonadati	Pseudomonadota	Gammaproteobacteria	Enterobacterales	Pectobacteriaceae	Dickeya	Dickeya dianthicola			R	H	T	H
99694842|WP_411738065.1	cydC	578	Pseudoalteromonas tetraodonis	99694842	Pseudomonadati	Pseudomonadota	Gammaproteobacteria	Alteromonadales	Pseudoalteromonadaceae	Pseudoalteromonas	Pseudoalteromonas tetraodonis			R	H	T	K
99504936|WP_065979756.1	cydC	578	Pseudoalteromonas lipolytica	99504936	Pseudomonadati	Pseudomonadota	Gammaproteobacteria	Alteromonadales	Pseudoalteromonadaceae	Pseudoalteromonas	Pseudoalteromonas lipolytica			R	H	T	K
80802605|WP_066534159.1	cydC	578	Comamonas terrigena NBRC 13299	80802605	Pseudomonadati	Pseudomonadota	Betaproteobacteria	Burkholderiales	Comamonadaceae	Other	Other			R	H	T	S
42980620|WP_068222915.1	cydC	578	Loigolactobacillus backii	42980620	Bacillati	Bacillota	Bacilli	Lactobacillales	Lactobacillaceae	Loigolactobacillus	Loigolactobacillus backii			R	H	V	N
97414375|WP_020089535.1	cydC	578	Levilactobacillus parabrevis	97414375	Bacillati	Bacillota	Bacilli	Lactobacillales	Lactobacillaceae	Levilactobacillus	Levilactobacillus parabrevis			R	H	V	N
31742583|WP_006585096.1	cydC	578	Lactobacillus jensenii	31742583	Bacillati	Bacillota	Bacilli	Lactobacillales	Lactobacillaceae	Lactobacillus	Lactobacillus jensenii			R	H	V	N
66361376|WP_050826740.1	cydC	578	Bacillus altitudinis	66361376	Bacillati	Bacillota	Bacilli	Bacillales	Bacillaceae	Bacillus	Bacillus altitudinis			R	H	I	D
77305539|WP_065209938.1	cydC	577	Vibrio breoganii	77305539	Pseudomonadati	Pseudomonadota	Gammaproteobacteria	Vibrionales	Vibrionaceae	Vibrio	Vibrio breoganii			R	H	T	H
97132417|WP_175382333.1	cydC	577	Paenibacillus taichungensis	97132417	Bacillati	Bacillota	Bacilli	Bacillales	Paenibacillaceae	Paenibacillus	Paenibacillus taichungensis			R	H	T	H
84631025|WP_084970277.1	cydC	577	Mixta calida	84631025	Pseudomonadati	Pseudomonadota	Gammaproteobacteria	Enterobacterales	Erwiniaceae	Mixta	Mixta calida			R	H	T	H
67477404|WP_137268912.1	cydC	577	Erwinia persicina	67477404	Pseudomonadati	Pseudomonadota	Gammaproteobacteria	Enterobacterales	Erwiniaceae	Erwinia	Erwinia persicina			R	H	T	H
92806902|WP_015740700.1	cydC	577	Cronobacter turicensis	92806902	Pseudomonadati	Pseudomonadota	Gammaproteobacteria	Enterobacterales	Enterobacteriaceae	Cronobacter	Cronobacter turicensis			R	H	T	H
56731219|WP_007888465.1	cydC	577	Cronobacter sakazakii	56731219	Pseudomonadati	Pseudomonadota	Gammaproteobacteria	Enterobacterales	Enterobacteriaceae	Cronobacter	Cronobacter sakazakii			R	H	T	H
92213677|WP_038863838.1	cydC	577	Cronobacter muytjensii ATCC 51329	92213677	Pseudomonadati	Pseudomonadota	Gammaproteobacteria	Enterobacterales	Enterobacteriaceae	Cronobacter	Cronobacter muytjensii			R	H	T	H
45716131|WP_007782483.1	cydC	577	Cronobacter malonaticus LMG 23826	45716131	Pseudomonadati	Pseudomonadota	Gammaproteobacteria	Enterobacterales	Enterobacteriaceae	Cronobacter	Cronobacter malonaticus			R	H	T	H
45666138|WP_007730218.1	cydC	577	Cronobacter dublinensis subsp. dublinensis LMG 23823	45666138	Pseudomonadati	Pseudomonadota	Gammaproteobacteria	Enterobacterales	Enterobacteriaceae	Cronobacter	Cronobacter dublinensis			R	H	T	H
84665734|WP_254486443.1	cydC	577	Atlantibacter subterraneus	84665734	Pseudomonadati	Pseudomonadota	Gammaproteobacteria	Enterobacterales	Enterobacteriaceae	Atlantibacter	Atlantibacter subterraneus			R	H	T	H
96876485|WP_026822396.1	cydC	577	Arsenophonus nasoniae	96876485	Pseudomonadati	Pseudomonadota	Gammaproteobacteria	Enterobacterales	Morganellaceae	Arsenophonus	Arsenophonus nasoniae			R	H	T	H
303294448|WP_064667587.1	cydC	577	Pseudoalteromonas prydzensis ACAM 620	303294448	Pseudomonadati	Pseudomonadota	Gammaproteobacteria	Alteromonadales	Pseudoalteromonadaceae	Pseudoalteromonas	Pseudoalteromonas prydzensis			R	H	T	K
60800108|WP_006717760.1	cydC	577	Aggregatibacter segnis ATCC 33393	60800108	Pseudomonadati	Pseudomonadota	Gammaproteobacteria	Pasteurellales	Pasteurellaceae	Aggregatibacter	Aggregatibacter segnis			K	H	T	G
48247659|WP_109065105.1	cydC	577	Aggregatibacter kilianii	48247659	Pseudomonadati	Pseudomonadota	Gammaproteobacteria	Pasteurellales	Pasteurellaceae	Aggregatibacter	Aggregatibacter kilianii			K	H	T	S
49636218|WP_050332824.1	cydC	577	Aggregatibacter aphrophilus ATCC 33389	49636218	Pseudomonadati	Pseudomonadota	Gammaproteobacteria	Pasteurellales	Pasteurellaceae	Aggregatibacter	Aggregatibacter aphrophilus			K	H	T	S
77212258|WP_005570330.1	cydC	577	Aggregatibacter actinomycetemcomitans	77212258	Pseudomonadati	Pseudomonadota	Gammaproteobacteria	Pasteurellales	Pasteurellaceae	Aggregatibacter	Aggregatibacter actinomycetemcomitans			K	H	T	S
34221755|WP_038559049.1	cydC	577	Terribacillus saccharophilus	34221755	Bacillati	Bacillota	Bacilli	Bacillales	Bacillaceae	Terribacillus	Terribacillus saccharophilus			R	H	I	D
94900201|WP_205423752.1	cydC	577	Parageobacillus toebii	94900201	Bacillati	Bacillota	Bacilli	Bacillales	Anoxybacillaceae	Parageobacillus	Parageobacillus toebii			R	H	I	D
69889155|WP_025431871.1	cydC	577	Rhodococcus opacus PD630	69889155	Bacillati	Actinomycetota	Actinomycetes	Mycobacteriales	Nocardiaceae	Other	Other			R	H	A	D
97471419|WP_358070948.1	cydC	577	Nocardia fluminea	97471419	Bacillati	Actinomycetota	Actinomycetes	Mycobacteriales	Nocardiaceae	Nocardia	Nocardia fluminea			R	H	A	A
88618137|WP_066256975.1	cydC	577	Neobacillus drentensis	88618137	Bacillati	Bacillota	Bacilli	Bacillales	Bacillaceae	Neobacillus	Neobacillus drentensis			R	H	I	D
34874165|WP_088014511.1	cydC	577	Gottfriedia acidiceleris	34874165	Bacillati	Bacillota	Bacilli	Bacillales	Bacillaceae	Gottfriedia	Gottfriedia acidiceleris			R	H	I	D
84803178|WP_006364883.1	cydC	577	Gemella sanguinis	84803178	Bacillati	Bacillota	Bacilli	Bacillales	Gemellaceae	Gemella	Gemella sanguinis			R	H	V	N
93287445|WP_003145572.1	cydC	577	Gemella haemolysans	93287445	Bacillati	Bacillota	Bacilli	Bacillales	Gemellaceae	Gemella	Gemella haemolysans			R	H	V	N
61768548|WP_149126144.1	cydC	577	Bacillus safensis	61768548	Bacillati	Bacillota	Bacilli	Bacillales	Bacillaceae	Bacillus	Bacillus safensis			R	H	I	D
5622805|WP_012011717.1	cydC	577	Bacillus pumilus SAFR-032	5622805	Bacillati	Bacillota	Bacilli	Bacillales	Bacillaceae	Bacillus	Bacillus pumilus			R	H	I	D
98301781|WP_084596820.1	cydC	577	Acetobacter syzygii	98301781	Pseudomonadati	Pseudomonadota	Alphaproteobacteria	Acetobacterales	Acetobacteraceae	Acetobacter	Acetobacter syzygii			R	H	M	G
58738703|WP_135909533.1	cydC	576	Pantoea vagans	58738703	Pseudomonadati	Pseudomonadota	Gammaproteobacteria	Enterobacterales	Erwiniaceae	Pantoea	Pantoea vagans			R	H	T	H
61254696|WP_164483095.1	cydC	576	Pantoea stewartii	61254696	Pseudomonadati	Pseudomonadota	Gammaproteobacteria	Enterobacterales	Erwiniaceae	Pantoea	Pantoea stewartii			R	H	T	H
67452386|WP_222951111.1	cydC	576	Pantoea dispersa	67452386	Pseudomonadati	Pseudomonadota	Gammaproteobacteria	Enterobacterales	Erwiniaceae	Pantoea	Pantoea dispersa			R	H	T	H
93533715|WP_265136662.1	cydC	576	Pantoea anthophila	93533715	Pseudomonadati	Pseudomonadota	Gammaproteobacteria	Enterobacterales	Erwiniaceae	Pantoea	Pantoea anthophila			R	H	T	H
57268859|WP_014606202.1	cydC	576	Pantoea ananatis PA13	57268859	Pseudomonadati	Pseudomonadota	Gammaproteobacteria	Enterobacterales	Erwiniaceae	Pantoea	Pantoea ananatis			R	H	T	H
99737637|WP_410516865.1	cydC	576	Pantoea allii	99737637	Pseudomonadati	Pseudomonadota	Gammaproteobacteria	Enterobacterales	Erwiniaceae	Pantoea	Pantoea allii			R	H	T	H
66826489|WP_062757311.1	cydC	576	Pantoea agglomerans	66826489	Pseudomonadati	Pseudomonadota	Gammaproteobacteria	Enterobacterales	Erwiniaceae	Pantoea	Pantoea agglomerans			R	H	T	H
78232346|WP_120451770.1	cydC	576	Pantoea piersonii	78232346	Pseudomonadati	Pseudomonadota	Gammaproteobacteria	Enterobacterales	Erwiniaceae	Other	Other			R	H	T	H
57344459|WP_069728093.1	cydC	576	Pantoea brenneri	57344459	Pseudomonadati	Pseudomonadota	Gammaproteobacteria	Enterobacterales	Erwiniaceae	Other	Other			R	H	T	H
90521776|WP_110411579.1	cydC	576	Pantoea eucalypti	90521776	Pseudomonadati	Pseudomonadota	Gammaproteobacteria	Enterobacterales	Erwiniaceae	Other	Other			R	H	T	H
99865780|WP_227535952.1	cydC	576	Erwinia rhapontici	99865780	Pseudomonadati	Pseudomonadota	Gammaproteobacteria	Enterobacterales	Erwiniaceae	Erwinia	Erwinia rhapontici			R	H	T	H
92236556|WP_012668570.1	cydC	576	Erwinia pyrifoliae	92236556	Pseudomonadati	Pseudomonadota	Gammaproteobacteria	Enterobacterales	Erwiniaceae	Erwinia	Erwinia pyrifoliae			R	H	T	H
89475379|WP_336797557.1	cydC	576	Erwinia aphidicola	89475379	Pseudomonadati	Pseudomonadota	Gammaproteobacteria	Enterobacterales	Erwiniaceae	Erwinia	Erwinia aphidicola			R	H	T	H
97605629|WP_004156889.1	cydC	576	Erwinia amylovora	97605629	Pseudomonadati	Pseudomonadota	Gammaproteobacteria	Enterobacterales	Erwiniaceae	Erwinia	Erwinia amylovora			R	H	T	H
93124572|WP_035599188.1	cydC	576	Edwardsiella tarda	93124572	Pseudomonadati	Pseudomonadota	Gammaproteobacteria	Enterobacterales	Hafniaceae	Edwardsiella	Edwardsiella tarda			R	H	T	H
60847179|WP_064341220.1	cydC	576	Aeromonas veronii	60847179	Pseudomonadati	Pseudomonadota	Gammaproteobacteria	Aeromonadales	Aeromonadaceae	Aeromonas	Aeromonas veronii			R	H	T	H
58922395|WP_042020746.1	cydC	576	Aeromonas sobria	58922395	Pseudomonadati	Pseudomonadota	Gammaproteobacteria	Aeromonadales	Aeromonadaceae	Aeromonas	Aeromonas sobria			R	H	T	H
69550438|WP_042030555.1	cydC	576	Aeromonas jandaei	69550438	Pseudomonadati	Pseudomonadota	Gammaproteobacteria	Aeromonadales	Aeromonadaceae	Aeromonas	Aeromonas jandaei			R	H	T	H
97138726|WP_041999955.1	cydC	576	Aeromonas bivalvium	97138726	Pseudomonadati	Pseudomonadota	Gammaproteobacteria	Aeromonadales	Aeromonadaceae	Aeromonas	Aeromonas bivalvium			R	H	T	H
97219460|WP_408788519.1	cydC	576	Aeromonas bivalvium	97219460	Pseudomonadati	Pseudomonadota	Gammaproteobacteria	Aeromonadales	Aeromonadaceae	Aeromonas	Aeromonas bivalvium			R	H	T	H
60784101|WP_197929268.1	cydC	576	Aeromonas allosaccharophila	60784101	Pseudomonadati	Pseudomonadota	Gammaproteobacteria	Aeromonadales	Aeromonadaceae	Aeromonas	Aeromonas allosaccharophila			R	H	T	H
77208079|WP_005756481.1	cydC	576	Pasteurella multocida	77208079	Pseudomonadati	Pseudomonadota	Gammaproteobacteria	Pasteurellales	Pasteurellaceae	Pasteurella	Pasteurella multocida			K	H	T	S
31487325|WP_012340220.1	cydC	576	Histophilus somni 2336	31487325	Pseudomonadati	Pseudomonadota	Gammaproteobacteria	Pasteurellales	Pasteurellaceae	Histophilus	Histophilus somni			K	H	T	T
93298005|WP_005696500.1	cydC	576	Haemophilus parainfluenzae	93298005	Pseudomonadati	Pseudomonadota	Gammaproteobacteria	Pasteurellales	Pasteurellaceae	Haemophilus	Haemophilus parainfluenzae			K	H	T	S
93220163|WP_012054471.1	cydC	576	Haemophilus influenzae	93220163	Pseudomonadati	Pseudomonadota	Gammaproteobacteria	Pasteurellales	Pasteurellaceae	Haemophilus	Haemophilus influenzae			K	H	T	S
56957697|WP_111696577.1	cydC	576	Haemophilus haemolyticus	56957697	Pseudomonadati	Pseudomonadota	Gammaproteobacteria	Pasteurellales	Pasteurellaceae	Haemophilus	Haemophilus haemolyticus			K	H	T	S
66256093|WP_046097403.1	cydC	576	Avibacterium paragallinarum	66256093	Pseudomonadati	Pseudomonadota	Gammaproteobacteria	Pasteurellales	Pasteurellaceae	Avibacterium	Avibacterium paragallinarum			K	H	T	S
300133576|WP_115249555.1	cydC	576	Avibacterium avium	300133576	Pseudomonadati	Pseudomonadota	Gammaproteobacteria	Pasteurellales	Pasteurellaceae	Avibacterium	Avibacterium avium			K	H	T	S
86156303|WP_135710932.1	cydC	576	Actinobacillus porcinus	86156303	Pseudomonadati	Pseudomonadota	Gammaproteobacteria	Pasteurellales	Pasteurellaceae	Actinobacillus	Actinobacillus porcinus			K	H	T	S
76427170|WP_016937477.1	cydC	576	Bacillus siamensis KCTC 13613	76427170	Bacillati	Bacillota	Bacilli	Bacillales	Bacillaceae	Other	Other			R	H	I	D
69282940|WP_009286905.1	cydC	576	Vreelandella titanicae	69282940	Pseudomonadati	Pseudomonadota	Gammaproteobacteria	Oceanospirillales	Other	Other	Other			R	H	V	N
93082740|WP_012118781.1	cydC	576	Bacillus velezensis FZB42	93082740	Bacillati	Bacillota	Bacilli	Bacillales	Bacillaceae	Other	Other			R	H	I	D
75093499|WP_094031397.1	cydC	576	Bacillus amyloliquefaciens	75093499	Bacillati	Bacillota	Bacilli	Bacillales	Bacillaceae	Other	Other			R	H	I	D
885503|NP_216136.1	cydC	576	Mycobacterium tuberculosis H37Rv	885503	Bacillati	Actinomycetota	Actinomycetes	Mycobacteriales	Mycobacteriaceae	Mycobacterium	Mycobacterium tuberculosis			R	H	A	N
45425588|WP_014000852.1	cydC	576	Mycobacterium canettii CIPT 140010059	45425588	Bacillati	Actinomycetota	Actinomycetes	Mycobacteriales	Mycobacteriaceae	Mycobacterium	Mycobacterium canetti			R	H	A	N
65918091|WP_010010841.1	cydC	576	Loigolactobacillus coryniformis subsp. coryniformis KCTC 3167 = DSM 20001	65918091	Bacillati	Bacillota	Bacilli	Lactobacillales	Lactobacillaceae	Loigolactobacillus	Loigolactobacillus coryniformis			R	H	V	N
42309247|WP_043067097.1	cydC	576	Aneurinibacillus migulanus	42309247	Bacillati	Bacillota	Bacilli	Bacillales	Paenibacillaceae	Aneurinibacillus	Aneurinibacillus migulanus			R	H	V	D
92839712|WP_021622199.1	cydC	576	Aneurinibacillus aneurinilyticus ATCC 12856	92839712	Bacillati	Bacillota	Bacilli	Bacillales	Paenibacillaceae	Aneurinibacillus	Aneurinibacillus aneurinilyticus			R	H	V	D
300178169|WP_060467510.1	cydC	575	Vibrio toranzoniae	300178169	Pseudomonadati	Pseudomonadota	Gammaproteobacteria	Vibrionales	Vibrionaceae	Vibrio	Vibrio toranzoniae			R	H	T	H
72768245|WP_127594596.1	cydC	575	Paenibacillus lautus NBRC 15380	72768245	Bacillati	Bacillota	Bacilli	Bacillales	Paenibacillaceae	Paenibacillus	Paenibacillus lautus			R	H	T	H
33938011|WP_034162487.1	cydC	575	Edwardsiella anguillarum ET080813	33938011	Pseudomonadati	Pseudomonadota	Gammaproteobacteria	Enterobacterales	Hafniaceae	Other	Other			R	H	T	H
78548723|WP_096072876.1	cydC	575	Pantoea septica	78548723	Pseudomonadati	Pseudomonadota	Gammaproteobacteria	Enterobacterales	Erwiniaceae	Other	Other			R	H	T	H
90511508|WP_013201511.1	cydC	575	Erwinia billingiae Eb661	90511508	Pseudomonadati	Pseudomonadota	Gammaproteobacteria	Enterobacterales	Erwiniaceae	Erwinia	Erwinia billingiae			R	H	T	H
72529004|WP_012849035.1	cydC	575	Edwardsiella piscicida	72529004	Pseudomonadati	Pseudomonadota	Gammaproteobacteria	Enterobacterales	Hafniaceae	Edwardsiella	Edwardsiella piscicida			R	H	T	H
69539403|WP_015871771.1	cydC	575	Edwardsiella ictaluri	69539403	Pseudomonadati	Pseudomonadota	Gammaproteobacteria	Enterobacterales	Hafniaceae	Edwardsiella	Edwardsiella ictaluri			R	H	T	H
84613694|WP_187486392.1	cydC	575	Duffyella gerundensis	84613694	Pseudomonadati	Pseudomonadota	Gammaproteobacteria	Enterobacterales	Erwiniaceae	Duffyella	Duffyella gerundensis			R	H	T	H
61267351|WP_018357047.1	cydC	575	Rodentibacter pneumotropicus	61267351	Pseudomonadati	Pseudomonadota	Gammaproteobacteria	Pasteurellales	Pasteurellaceae	Rodentibacter	Rodentibacter pneumotropicus			K	H	T	S
85658833|WP_164028723.1	cydC	575	Rodentibacter caecimuris	85658833	Pseudomonadati	Pseudomonadota	Gammaproteobacteria	Pasteurellales	Pasteurellaceae	Rodentibacter	Rodentibacter caecimuris			K	H	T	S
32217532|WP_074095107.1	cydC	575	Paenibacillus xylanexedens	32217532	Bacillati	Bacillota	Bacilli	Bacillales	Paenibacillaceae	Paenibacillus	Paenibacillus xylanexedens			R	H	T	N
97555411|WP_063480724.1	cydC	575	Paenibacillus glucanolyticus	97555411	Bacillati	Bacillota	Bacilli	Bacillales	Paenibacillaceae	Paenibacillus	Paenibacillus glucanolyticus			R	H	T	N
31571642|WP_036677090.1	cydC	575	Paenibacillus odorifer	31571642	Bacillati	Bacillota	Bacilli	Bacillales	Paenibacillaceae	Other	Other			R	H	T	N
93476868|WP_100526288.1	cydC	575	Paenibacillus amylolyticus	93476868	Bacillati	Bacillota	Bacilli	Bacillales	Paenibacillaceae	Other	Other			R	H	T	N
87599517|WP_053430090.1	cydC	575	Halalkalibacterium halodurans	87599517	Bacillati	Bacillota	Bacilli	Bacillales	Bacillaceae	Halalkalibacterium (ex Joshi et al. 2022)	Halalkalibacterium halodurans			R	H	T	N
93946937|WP_206049425.1	cydC	575	Vreelandella venusta	93946937	Pseudomonadati	Pseudomonadota	Gammaproteobacteria	Oceanospirillales	Halomonadaceae	Vreelandella	Vreelandella venusta			R	H	V	N
57576417|WP_081183356.1	cydC	575	Prescottella equi	57576417	Bacillati	Actinomycetota	Actinomycetes	Mycobacteriales	Nocardiaceae	Prescottella	Prescottella equi			R	H	A	D
86871494|WP_095431083.1	cydC	575	Bacillus stercoris	86871494	Bacillati	Bacillota	Bacilli	Bacillales	Bacillaceae	Other	Other			R	H	I	D
45549251|WP_039639274.1	cydC	575	Lacticaseibacillus casei DSM 20011 = JCM 1134 = ATCC 393	45549251	Bacillati	Bacillota	Bacilli	Lactobacillales	Lactobacillaceae	Other	Other			R	H	V	N
92960125|WP_034768642.1	cydC	575	Caldifermentibacillus hisashii	92960125	Bacillati	Bacillota	Bacilli	Bacillales	Other	Other	Other			R	H	V	D
34301730|WP_013231774.1	cydC	575	Leuconostoc gasicomitatum LMG 18811	34301730	Bacillati	Bacillota	Bacilli	Lactobacillales	Lactobacillaceae	Other	Other			R	H	V	N
303167532|WP_198349842.1	cydC	575	Vreelandella alkaliphila	303167532	Pseudomonadati	Pseudomonadota	Gammaproteobacteria	Oceanospirillales	Halomonadaceae	Other	Other			R	H	V	N
31529981|WP_007776160.1	cydC	575	Mycobacterium colombiense CECT 3035	31529981	Bacillati	Actinomycetota	Actinomycetes	Mycobacteriales	Mycobacteriaceae	Mycobacterium	Mycobacterium colombiense			R	H	A	N
66530784|WP_147000688.1	cydC	575	Leuconostoc lactis	66530784	Bacillati	Bacillota	Bacilli	Lactobacillales	Lactobacillaceae	Leuconostoc	Leuconostoc lactis			R	H	V	N
61037984|WP_010016552.1	cydC	575	Leuconostoc gelidum JB7	61037984	Bacillati	Bacillota	Bacilli	Lactobacillales	Lactobacillaceae	Leuconostoc	Leuconostoc gelidum			R	H	V	N
93269798|WP_070652005.1	cydC	575	Lacticaseibacillus zeae subsp. silagei	93269798	Bacillati	Bacillota	Bacilli	Lactobacillales	Lactobacillaceae	Lacticaseibacillus	Lacticaseibacillus zeae			R	H	V	N
69832599|WP_047676368.1	cydC	575	Lacticaseibacillus rhamnosus	69832599	Bacillati	Bacillota	Bacilli	Lactobacillales	Lactobacillaceae	Lacticaseibacillus	Lacticaseibacillus rhamnosus			R	H	V	N
57090816|WP_003571225.1	cydC	575	Lacticaseibacillus paracasei subsp. paracasei 8700:2	57090816	Bacillati	Bacillota	Bacilli	Lactobacillales	Lactobacillaceae	Lacticaseibacillus	Lacticaseibacillus paracasei			R	H	V	N
76988747|WP_121643602.1	cydC	575	Bacillus vallismortis	76988747	Bacillati	Bacillota	Bacilli	Bacillales	Bacillaceae	Bacillus	Bacillus vallismortis			R	H	I	D
11241481|WP_014115671.1	cydC	575	Bacillus spizizenii TU-B-10	11241481	Bacillati	Bacillota	Bacilli	Bacillales	Bacillaceae	Bacillus	Bacillus spizizenii			R	H	I	D
92882488|WP_090813164.1	cydC	575	Bacillus nitratireducens	92882488	Bacillati	Bacillota	Bacilli	Bacillales	Bacillaceae	Bacillus	Bacillus nitratireducens			R	H	V	N
76984557|WP_168749102.1	cydC	575	Bacillus mojavensis	76984557	Bacillati	Bacillota	Bacilli	Bacillales	Bacillaceae	Bacillus	Bacillus mojavensis			R	H	I	D
76980389|WP_060399807.1	cydC	575	Bacillus inaquosorum	76980389	Bacillati	Bacillota	Bacilli	Bacillales	Bacillaceae	Bacillus	Bacillus inaquosorum			R	H	I	D
50135544|WP_106021895.1	cydC	575	Bacillus halotolerans	50135544	Bacillati	Bacillota	Bacilli	Bacillales	Bacillaceae	Bacillus	Bacillus halotolerans			R	H	I	D
92914794|WP_327853379.1	cydC	575	Bacillus atrophaeus	92914794	Bacillati	Bacillota	Bacilli	Bacillales	Bacillaceae	Bacillus	Bacillus atrophaeus			R	H	I	D
98302759|WP_245614772.1	cydC	575	Acetobacter syzygii	98302759	Pseudomonadati	Pseudomonadota	Alphaproteobacteria	Acetobacterales	Acetobacteraceae	Acetobacter	Acetobacter syzygii			R	H	V	A
34784533|WP_231948295.1	cydC	575	Acetobacter senegalensis	34784533	Pseudomonadati	Pseudomonadota	Alphaproteobacteria	Acetobacterales	Acetobacteraceae	Acetobacter	Acetobacter senegalensis			R	H	M	G
97455665|WP_128450875.1	cydC	574	Yersinia vastinensis	97455665	Pseudomonadati	Pseudomonadota	Gammaproteobacteria	Enterobacterales	Yersiniaceae	Yersinia	Yersinia vastinensis			R	H	T	H
96664968|WP_025383293.1	cydC	574	Yersinia similis	96664968	Pseudomonadati	Pseudomonadota	Gammaproteobacteria	Enterobacterales	Yersiniaceae	Yersinia	Yersinia similis			R	H	T	H
66879090|WP_004717331.1	cydC	574	Yersinia ruckeri	66879090	Pseudomonadati	Pseudomonadota	Gammaproteobacteria	Enterobacterales	Yersiniaceae	Yersinia	Yersinia ruckeri			R	H	T	H
45566384|WP_004713346.1	cydC	574	Yersinia rohdei	45566384	Pseudomonadati	Pseudomonadota	Gammaproteobacteria	Enterobacterales	Yersiniaceae	Yersinia	Yersinia rohdei			R	H	T	H
82551632|WP_120011311.1	cydC	574	Yersinia rochesterensis	82551632	Pseudomonadati	Pseudomonadota	Gammaproteobacteria	Enterobacterales	Yersiniaceae	Yersinia	Yersinia rochesterensis			R	H	T	H
93969374|WP_227731089.1	cydC	574	Yersinia proxima	93969374	Pseudomonadati	Pseudomonadota	Gammaproteobacteria	Enterobacterales	Yersiniaceae	Yersinia	Yersinia proxima			R	H	T	H
57919735|WP_032813139.1	cydC	574	Yersinia mollaretii ATCC 43969	57919735	Pseudomonadati	Pseudomonadota	Gammaproteobacteria	Enterobacterales	Yersiniaceae	Yersinia	Yersinia mollaretii			R	H	T	H
61814118|WP_019209487.1	cydC	574	Yersinia massiliensis CCUG 53443	61814118	Pseudomonadati	Pseudomonadota	Gammaproteobacteria	Enterobacterales	Yersiniaceae	Yersinia	Yersinia massiliensis			R	H	T	H
61908531|WP_004391057.1	cydC	574	Yersinia kristensenii	61908531	Pseudomonadati	Pseudomonadota	Gammaproteobacteria	Enterobacterales	Yersiniaceae	Yersinia	Yersinia kristensenii			R	H	T	H
58047917|WP_032906181.1	cydC	574	Yersinia intermedia	58047917	Pseudomonadati	Pseudomonadota	Gammaproteobacteria	Enterobacterales	Yersiniaceae	Yersinia	Yersinia intermedia			R	H	T	H
57906430|WP_004712733.1	cydC	574	Yersinia frederiksenii ATCC 33641	57906430	Pseudomonadati	Pseudomonadota	Gammaproteobacteria	Enterobacterales	Yersiniaceae	Yersinia	Yersinia frederiksenii			R	H	T	H
31408561|WP_005162778.1	cydC	574	Yersinia enterocolitica subsp. palearctica Y11	31408561	Pseudomonadati	Pseudomonadota	Gammaproteobacteria	Enterobacterales	Yersiniaceae	Yersinia	Yersinia enterocolitica			R	H	T	H
89597403|WP_049601444.1	cydC	574	Yersinia bercovieri	89597403	Pseudomonadati	Pseudomonadota	Gammaproteobacteria	Enterobacterales	Yersiniaceae	Yersinia	Yersinia bercovieri			R	H	T	H
75140559|WP_050151049.1	cydC	574	Yersinia alsatica	75140559	Pseudomonadati	Pseudomonadota	Gammaproteobacteria	Enterobacterales	Yersiniaceae	Yersinia	Yersinia alsatica			R	H	T	H
61902549|WP_048619879.1	cydC	574	Yersinia aleksiciae	61902549	Pseudomonadati	Pseudomonadota	Gammaproteobacteria	Enterobacterales	Yersiniaceae	Yersinia	Yersinia aleksiciae			R	H	T	H
45570209|WP_042546298.1	cydC	574	Yersinia aldovae 670-83	45570209	Pseudomonadati	Pseudomonadota	Gammaproteobacteria	Enterobacterales	Yersiniaceae	Yersinia	Yersinia aldovae			R	H	T	H
47098496|WP_078607389.1	cydC	574	Vibrio owensii	47098496	Pseudomonadati	Pseudomonadota	Gammaproteobacteria	Vibrionales	Vibrionaceae	Vibrio	Vibrio owensii			R	H	T	H
57352754|WP_045027848.1	cydC	574	Photobacterium phosphoreum	57352754	Pseudomonadati	Pseudomonadota	Gammaproteobacteria	Vibrionales	Vibrionaceae	Photobacterium	Photobacterium phosphoreum			R	H	T	H
29945147|WP_036793891.1	cydC	574	Photobacterium kishitanii	29945147	Pseudomonadati	Pseudomonadota	Gammaproteobacteria	Vibrionales	Vibrionaceae	Photobacterium	Photobacterium kishitanii			R	H	T	H
93547996|WP_045035824.1	cydC	574	Photobacterium iliopiscarium	93547996	Pseudomonadati	Pseudomonadota	Gammaproteobacteria	Vibrionales	Vibrionaceae	Photobacterium	Photobacterium iliopiscarium			R	H	T	H
69964254|WP_101768676.1	cydC	574	Photobacterium carnosum	69964254	Pseudomonadati	Pseudomonadota	Gammaproteobacteria	Vibrionales	Vibrionaceae	Photobacterium	Photobacterium carnosum			R	H	T	H
48228095|WP_038868690.1	cydC	574	Vibrio jasicida 090810c	48228095	Pseudomonadati	Pseudomonadota	Gammaproteobacteria	Vibrionales	Vibrionaceae	Other	Other			R	H	T	H
57977168|WP_002211344.1	cydC	574	Yersinia pestis A1122	57977168	Pseudomonadati	Pseudomonadota	Gammaproteobacteria	Enterobacterales	Yersiniaceae	Yersinia	Other			R	H	T	H
49786521|WP_002211344.1	cydC	574	Yersinia pseudotuberculosis	49786521	Pseudomonadati	Pseudomonadota	Gammaproteobacteria	Enterobacterales	Yersiniaceae	Yersinia	Other			R	H	T	H
93227194|WP_317483522.1	cydC	574	Exercitatus varius	93227194	Pseudomonadati	Pseudomonadota	Gammaproteobacteria	Pasteurellales	Pasteurellaceae	Exercitatus	Exercitatus varius			R	H	T	S
93261206|WP_014096462.1	cydC	574	Heyndrickxia faecalis	93261206	Bacillati	Bacillota	Bacilli	Bacillales	Bacillaceae	Other	Other			R	H	V	D
92800650|WP_071721742.1	cydC	574	Bacillus mobilis	92800650	Bacillati	Bacillota	Bacilli	Bacillales	Bacillaceae	Bacillus	Other			R	H	V	N
83635498|WP_048527347.1	cydC	574	Bacillus albus	83635498	Bacillati	Bacillota	Bacilli	Bacillales	Bacillaceae	Other	Other			R	H	V	N
93009148|WP_098230073.1	cydC	574	Bacillus tropicus	93009148	Bacillati	Bacillota	Bacilli	Bacillales	Bacillaceae	Other	Other			R	H	V	N
69532593|WP_062821938.1	cydC	574	Bacillus pacificus	69532593	Bacillati	Bacillota	Bacilli	Bacillales	Bacillaceae	Bacillus	Other			R	H	V	N
75085178|WP_000073481.1	cydC	574	Bacillus paranthracis	75085178	Bacillati	Bacillota	Bacilli	Bacillales	Bacillaceae	Other	Other			R	H	V	N
51133494|WP_000073469.1	cydC	574	Bacillus wiedmannii	51133494	Bacillati	Bacillota	Bacilli	Bacillales	Bacillaceae	Bacillus	Other			R	H	V	N
67466357|WP_000073638.1	cydC	574	Bacillus thuringiensis serovar berliner ATCC 10792	67466357	Bacillati	Bacillota	Bacilli	Bacillales	Bacillaceae	Other	Other			R	H	V	N
45021872|WP_000073491.1	cydC	574	Bacillus anthracis str. 'Ames Ancestor'	45021872	Bacillati	Bacillota	Bacilli	Bacillales	Bacillaceae	Other	Other			R	H	V	N
95394637|WP_246452335.1	cydC	574	Nonomuraea dietziae	95394637	Bacillati	Actinomycetota	Actinomycetes	Streptosporangiales	Streptosporangiaceae	Nonomuraea	Nonomuraea dietziae			R	H	A	D
99673690|WP_072613244.1	cydC	574	Leuconostoc suionicum	99673690	Bacillati	Bacillota	Bacilli	Lactobacillales	Lactobacillaceae	Leuconostoc	Leuconostoc suionicum			R	H	V	N
29576970|WP_011679388.1	cydC	574	Leuconostoc mesenteroides subsp. mesenteroides ATCC 8293	29576970	Bacillati	Bacillota	Bacilli	Lactobacillales	Lactobacillaceae	Leuconostoc	Leuconostoc mesenteroides			R	H	V	N
61102594|WP_085698781.1	cydC	574	Leuconostoc citreum	61102594	Bacillati	Bacillota	Bacilli	Lactobacillales	Lactobacillaceae	Leuconostoc	Leuconostoc citreum			R	H	V	N
61187525|WP_014974653.1	cydC	574	Leuconostoc carnosum	61187525	Bacillati	Bacillota	Bacilli	Lactobacillales	Lactobacillaceae	Leuconostoc	Leuconostoc carnosum			R	H	V	N
29815096|WP_029142971.1	cydC	574	Heyndrickxia coagulans DSM 1 = ATCC 7050	29815096	Bacillati	Bacillota	Bacilli	Bacillales	Bacillaceae	Heyndrickxia	Heyndrickxia coagulans			R	H	V	D
95334713|WP_187290056.1	cydC	574	Chromohalobacter israelensis DSM 3043	95334713	Pseudomonadati	Pseudomonadota	Gammaproteobacteria	Oceanospirillales	Halomonadaceae	Chromohalobacter	Chromohalobacter israelensis			R	H	V	N
64183321|WP_000073467.1	cydC	574	Bacillus toyonensis	64183321	Bacillati	Bacillota	Bacilli	Bacillales	Bacillaceae	Bacillus	Bacillus toyonensis			R	H	V	N
301197325|WP_264461241.1	cydC	574	Bacillus pretiosus	301197325	Bacillati	Bacillota	Bacilli	Bacillales	Bacillaceae	Bacillus	Bacillus pretiosus			R	H	V	N
87594625|WP_071720613.1	cydC	574	Bacillus paramycoides	87594625	Bacillati	Bacillota	Bacilli	Bacillales	Bacillaceae	Bacillus	Bacillus paramycoides			R	H	V	N
66263062|WP_215552512.1	cydC	574	Bacillus mycoides	66263062	Bacillati	Bacillota	Bacilli	Bacillales	Bacillaceae	Bacillus	Bacillus mycoides			R	H	V	N
300960397|WP_156576028.1	cydC	574	Bacillus luti	300960397	Bacillati	Bacillota	Bacilli	Bacillales	Bacillaceae	Bacillus	Bacillus luti			R	H	V	N
99618167|WP_000073646.1	cydC	574	Bacillus cereus ATCC 14579	99618167	Bacillati	Bacillota	Bacilli	Bacillales	Bacillaceae	Bacillus	Bacillus cereus			R	H	V	N
986034|NP_466238.1	cydC	574	Listeria monocytogenes EGD-e	986034	Bacillati	Bacillota	Bacilli	Bacillales	Listeriaceae	Listeria	Listeria monocytogenes			K	-	-	N
917716|NP_308998.1	cydC	573	Escherichia coli O157:H7 str. Sakai	917716	Pseudomonadati	Pseudomonadota	Gammaproteobacteria	Enterobacterales	Enterobacteriaceae	Escherichia	Escherichia coli			R	H	T	H
66903964|WP_120816567.1	cydC	573	Yokenella regensburgei	66903964	Pseudomonadati	Pseudomonadota	Gammaproteobacteria	Enterobacterales	Enterobacteriaceae	Yokenella	Yokenella regensburgei			R	H	T	H
93894056|WP_017420175.1	cydC	573	Vibrio vulnificus NBRC 15645 = ATCC 27562	93894056	Pseudomonadati	Pseudomonadota	Gammaproteobacteria	Vibrionales	Vibrionaceae	Vibrio	Vibrio vulnificus			R	H	T	H
23444855|WP_004749029.1	cydC	573	Vibrio tubiashii ATCC 19109	23444855	Pseudomonadati	Pseudomonadota	Gammaproteobacteria	Vibrionales	Vibrionaceae	Vibrio	Vibrio tubiashii			R	H	T	H
77315995|WP_139684648.1	cydC	573	Vibrio tasmaniensis	77315995	Pseudomonadati	Pseudomonadota	Gammaproteobacteria	Vibrionales	Vibrionaceae	Vibrio	Vibrio tasmaniensis			R	H	T	H
88785388|WP_113609349.1	cydC	573	Vibrio tarriae	88785388	Pseudomonadati	Pseudomonadota	Gammaproteobacteria	Vibrionales	Vibrionaceae	Vibrio	Vibrio tarriae			R	H	T	H
72398950|WP_102461839.1	cydC	573	Vibrio splendidus	72398950	Pseudomonadati	Pseudomonadota	Gammaproteobacteria	Vibrionales	Vibrionaceae	Vibrio	Vibrio splendidus			R	H	T	H
95569258|WP_008076768.1	cydC	573	Vibrio sinaloensis DSM 21326	95569258	Pseudomonadati	Pseudomonadota	Gammaproteobacteria	Vibrionales	Vibrionaceae	Vibrio	Vibrio sinaloensis			R	H	T	H
97174531|WP_390219917.1	cydC	573	Vibrio sinaloensis	97174531	Pseudomonadati	Pseudomonadota	Gammaproteobacteria	Vibrionales	Vibrionaceae	Vibrio	Vibrio sinaloensis			R	H	T	H
47656416|WP_088880628.1	cydC	573	Vibrio rotiferianus	47656416	Pseudomonadati	Pseudomonadota	Gammaproteobacteria	Vibrionales	Vibrionaceae	Vibrio	Vibrio rotiferianus			R	H	T	H
1188754|WP_005483528.1	cydC	573	Vibrio parahaemolyticus RIMD 2210633	1188754	Pseudomonadati	Pseudomonadota	Gammaproteobacteria	Vibrionales	Vibrionaceae	Vibrio	Vibrio parahaemolyticus			R	H	T	H
89514150|WP_071177802.1	cydC	573	Vibrio paracholerae	89514150	Pseudomonadati	Pseudomonadota	Gammaproteobacteria	Vibrionales	Vibrionaceae	Vibrio	Vibrio paracholerae			R	H	T	H
88755515|WP_045974462.1	cydC	573	Vibrio neptunius	88755515	Pseudomonadati	Pseudomonadota	Gammaproteobacteria	Vibrionales	Vibrionaceae	Vibrio	Vibrio neptunius			R	H	T	H
43684448|WP_039429483.1	cydC	573	Vibrio navarrensis	43684448	Pseudomonadati	Pseudomonadota	Gammaproteobacteria	Vibrionales	Vibrionaceae	Vibrio	Vibrio navarrensis			R	H	T	H
70912602|WP_020333013.1	cydC	573	Vibrio natriegens NBRC 15636 = ATCC 14048 = DSM 759	70912602	Pseudomonadati	Pseudomonadota	Gammaproteobacteria	Vibrionales	Vibrionaceae	Vibrio	Vibrio natriegens			R	H	T	H
93951783|WP_005524464.1	cydC	573	Vibrio mimicus	93951783	Pseudomonadati	Pseudomonadota	Gammaproteobacteria	Vibrionales	Vibrionaceae	Vibrio	Vibrio mimicus			R	H	T	H
94014054|WP_304571995.1	cydC	573	Vibrio metoecus	94014054	Pseudomonadati	Pseudomonadota	Gammaproteobacteria	Vibrionales	Vibrionaceae	Vibrio	Vibrio metoecus			R	H	T	H
64086386|WP_198557920.1	cydC	573	Vibrio mediterranei	64086386	Pseudomonadati	Pseudomonadota	Gammaproteobacteria	Vibrionales	Vibrionaceae	Vibrio	Vibrio mediterranei			R	H	T	H
69648563|WP_102296642.1	cydC	573	Vibrio lentus	69648563	Pseudomonadati	Pseudomonadota	Gammaproteobacteria	Vibrionales	Vibrionaceae	Vibrio	Vibrio lentus			R	H	T	H
93966221|WP_150877931.1	cydC	573	Vibrio kanaloae	93966221	Pseudomonadati	Pseudomonadota	Gammaproteobacteria	Vibrionales	Vibrionaceae	Vibrio	Vibrio kanaloae			R	H	T	H
83582063|WP_283313963.1	cydC	573	Vibrio harveyi	83582063	Pseudomonadati	Pseudomonadota	Gammaproteobacteria	Vibrionales	Vibrionaceae	Vibrio	Vibrio harveyi			R	H	T	H
50535270|WP_004726270.1	cydC	573	Vibrio furnissii	50535270	Pseudomonadati	Pseudomonadota	Gammaproteobacteria	Vibrionales	Vibrionaceae	Vibrio	Vibrio furnissii			R	H	T	H
303966496|WP_261903951.1	cydC	573	Vibrio fortis	303966496	Pseudomonadati	Pseudomonadota	Gammaproteobacteria	Vibrionales	Vibrionaceae	Vibrio	Vibrio fortis			R	H	T	H
29387139|WP_061056628.1	cydC	573	Vibrio fluvialis	29387139	Pseudomonadati	Pseudomonadota	Gammaproteobacteria	Vibrionales	Vibrionaceae	Vibrio	Vibrio fluvialis			R	H	T	H
78075223|WP_069666574.1	cydC	573	Vibrio europaeus	78075223	Pseudomonadati	Pseudomonadota	Gammaproteobacteria	Vibrionales	Vibrionaceae	Vibrio	Vibrio europaeus			R	H	T	H
94024312|WP_042488335.1	cydC	573	Vibrio diazotrophicus	94024312	Pseudomonadati	Pseudomonadota	Gammaproteobacteria	Vibrionales	Vibrionaceae	Vibrio	Vibrio diazotrophicus			R	H	T	H
57840959|WP_167426685.1	cydC	573	Vibrio diabolicus	57840959	Pseudomonadati	Pseudomonadota	Gammaproteobacteria	Vibrionales	Vibrionaceae	Vibrio	Vibrio diabolicus			R	H	T	H
93900408|WP_048664747.1	cydC	573	Vibrio crassostreae	93900408	Pseudomonadati	Pseudomonadota	Gammaproteobacteria	Vibrionales	Vibrionaceae	Vibrio	Vibrio crassostreae			R	H	T	H
89591996|WP_333912867.1	cydC	573	Vibrio coralliirubri	89591996	Pseudomonadati	Pseudomonadota	Gammaproteobacteria	Vibrionales	Vibrionaceae	Vibrio	Vibrio coralliirubri			R	H	T	H
93942479|WP_277684090.1	cydC	573	Vibrio coralliilyticus	93942479	Pseudomonadati	Pseudomonadota	Gammaproteobacteria	Vibrionales	Vibrionaceae	Vibrio	Vibrio coralliilyticus			R	H	T	H
70583760|WP_078924561.1	cydC	573	Vibrio cincinnatiensis	70583760	Pseudomonadati	Pseudomonadota	Gammaproteobacteria	Vibrionales	Vibrionaceae	Vibrio	Vibrio cincinnatiensis			R	H	T	H
95677458|WP_061895613.1	cydC	573	Vibrio cidicii	95677458	Pseudomonadati	Pseudomonadota	Gammaproteobacteria	Vibrionales	Vibrionaceae	Vibrio	Vibrio cidicii			R	H	T	H
69720131|WP_059260366.1	cydC	573	Vibrio cholerae	69720131	Pseudomonadati	Pseudomonadota	Gammaproteobacteria	Vibrionales	Vibrionaceae	Vibrio	Vibrio cholerae			R	H	T	H
77341724|WP_137407492.1	cydC	573	Vibrio chagasii	77341724	Pseudomonadati	Pseudomonadota	Gammaproteobacteria	Vibrionales	Vibrionaceae	Vibrio	Vibrio chagasii			R	H	T	H
303188371|WP_086963202.1	cydC	573	Vibrio casei	303188371	Pseudomonadati	Pseudomonadota	Gammaproteobacteria	Vibrionales	Vibrionaceae	Vibrio	Vibrio casei			R	H	T	H
67377612|WP_103413297.1	cydC	573	Vibrio campbellii	67377612	Pseudomonadati	Pseudomonadota	Gammaproteobacteria	Vibrionales	Vibrionaceae	Vibrio	Vibrio campbellii			R	H	T	H
94232640|WP_065679121.1	cydC	573	Vibrio atlanticus	94232640	Pseudomonadati	Pseudomonadota	Gammaproteobacteria	Vibrionales	Vibrionaceae	Vibrio	Vibrio atlanticus			R	H	T	H
83860476|WP_208871751.1	cydC	573	Vibrio anguillarum	83860476	Pseudomonadati	Pseudomonadota	Gammaproteobacteria	Vibrionales	Vibrionaceae	Vibrio	Vibrio anguillarum			R	H	T	H
303980969|WP_221067650.1	cydC	573	Vibrio alfacsensis	303980969	Pseudomonadati	Pseudomonadota	Gammaproteobacteria	Vibrionales	Vibrionaceae	Vibrio	Vibrio alfacsensis			R	H	T	H
79917117|WP_053309325.1	cydC	573	Vibrio aestuarianus	79917117	Pseudomonadati	Pseudomonadota	Gammaproteobacteria	Vibrionales	Vibrionaceae	Vibrio	Vibrio aestuarianus			R	H	T	H
93776534|WP_001202233.1	cydC	573	Shigella sonnei	93776534	Pseudomonadati	Pseudomonadota	Gammaproteobacteria	Enterobacterales	Enterobacteriaceae	Shigella	Shigella sonnei			R	H	T	H
1023812|NP_706771.1	cydC	573	Shigella flexneri 2a str. 301	1023812	Pseudomonadati	Pseudomonadota	Gammaproteobacteria	Enterobacterales	Enterobacteriaceae	Shigella	Shigella flexneri			R	H	T	H
1252475|NP_459932.1	cydC	573	Salmonella enterica subsp. enterica serovar Typhimurium str. LT2	1252475	Pseudomonadati	Pseudomonadota	Gammaproteobacteria	Enterobacterales	Enterobacteriaceae	Salmonella	Salmonella enterica			R	H	T	H
44979844|WP_001202240.1	cydC	573	Salmonella bongori NCTC 12419	44979844	Pseudomonadati	Pseudomonadota	Gammaproteobacteria	Enterobacterales	Enterobacteriaceae	Salmonella	Salmonella bongori			R	H	T	H
57505817|WP_141335019.1	cydC	573	Raoultella terrigena	57505817	Pseudomonadati	Pseudomonadota	Gammaproteobacteria	Enterobacterales	Enterobacteriaceae	Raoultella	Raoultella terrigena			R	H	T	H
93755077|WP_327204222.1	cydC	573	Raoultella ornithinolytica	93755077	Pseudomonadati	Pseudomonadota	Gammaproteobacteria	Enterobacterales	Enterobacteriaceae	Raoultella	Raoultella ornithinolytica			R	H	T	H
302710537|WP_120161187.1	cydC	573	Rahnella variigena	302710537	Pseudomonadati	Pseudomonadota	Gammaproteobacteria	Enterobacterales	Yersiniaceae	Rahnella	Rahnella variigena			R	H	T	H
88081661|WP_112166396.1	cydC	573	Rahnella inusitata	88081661	Pseudomonadati	Pseudomonadota	Gammaproteobacteria	Enterobacterales	Yersiniaceae	Rahnella	Rahnella inusitata			R	H	T	H
95417856|WP_241917268.1	cydC	573	Rahnella aceris	95417856	Pseudomonadati	Pseudomonadota	Gammaproteobacteria	Enterobacterales	Yersiniaceae	Rahnella	Rahnella aceris			R	H	T	H
99808188|WP_189623491.1	cydC	573	Pseudocitrobacter faecalis	99808188	Pseudomonadati	Pseudomonadota	Gammaproteobacteria	Enterobacterales	Enterobacteriaceae	Pseudocitrobacter	Pseudocitrobacter faecalis			R	H	T	H
88814856|WP_154057113.1	cydC	573	Pseudescherichia vulneris	88814856	Pseudomonadati	Pseudomonadota	Gammaproteobacteria	Enterobacterales	Enterobacteriaceae	Pseudescherichia	Pseudescherichia vulneris			R	H	T	H
61384349|WP_064360647.1	cydC	573	Pluralibacter gergoviae	61384349	Pseudomonadati	Pseudomonadota	Gammaproteobacteria	Enterobacterales	Enterobacteriaceae	Pluralibacter	Pluralibacter gergoviae			R	H	T	H
303971113|WP_048896979.1	cydC	573	Photobacterium swingsii	303971113	Pseudomonadati	Pseudomonadota	Gammaproteobacteria	Vibrionales	Vibrionaceae	Photobacterium	Photobacterium swingsii			R	H	T	H
99741743|WP_419239878.1	cydC	573	Photobacterium leiognathi subsp. mandapamensis	99741743	Pseudomonadati	Pseudomonadota	Gammaproteobacteria	Vibrionales	Vibrionaceae	Photobacterium	Photobacterium leiognathi			R	H	T	H
93398264|WP_341488734.1	cydC	573	Photobacterium damselae subsp. damselae	93398264	Pseudomonadati	Pseudomonadota	Gammaproteobacteria	Vibrionales	Vibrionaceae	Photobacterium	Photobacterium damselae			R	H	T	H
61229565|WP_045083359.1	cydC	573	Photobacterium angustum	61229565	Pseudomonadati	Pseudomonadota	Gammaproteobacteria	Vibrionales	Vibrionaceae	Photobacterium	Photobacterium angustum			R	H	T	H
93389958|WP_405078185.1	cydC	573	Pectobacterium versatile	93389958	Pseudomonadati	Pseudomonadota	Gammaproteobacteria	Enterobacterales	Pectobacteriaceae	Pectobacterium	Pectobacterium versatile			R	H	T	H
90763119|WP_205942483.1	cydC	573	Pectobacterium punjabense	90763119	Pseudomonadati	Pseudomonadota	Gammaproteobacteria	Enterobacterales	Pectobacteriaceae	Pectobacterium	Pectobacterium punjabense			R	H	T	H
61407680|WP_438268779.1	cydC	573	Pectobacterium polaris	61407680	Pseudomonadati	Pseudomonadota	Gammaproteobacteria	Enterobacterales	Pectobacteriaceae	Pectobacterium	Pectobacterium polaris			R	H	T	H
61348381|WP_010308113.1	cydC	573	Pectobacterium carotovorum	61348381	Pseudomonadati	Pseudomonadota	Gammaproteobacteria	Enterobacterales	Pectobacteriaceae	Pectobacterium	Pectobacterium carotovorum			R	H	T	H
95405134|WP_007131322.1	cydC	573	Paenibacillus lactis	95405134	Bacillati	Bacillota	Bacilli	Bacillales	Paenibacillaceae	Paenibacillus	Paenibacillus lactis			R	H	T	H
90771695|WP_052012023.1	cydC	573	Pectobacterium parvum	90771695	Pseudomonadati	Pseudomonadota	Gammaproteobacteria	Enterobacterales	Pectobacteriaceae	Other	Other			R	H	T	H
86863408|WP_085460574.1	cydC	573	Escherichia ruysiae	86863408	Pseudomonadati	Pseudomonadota	Gammaproteobacteria	Enterobacterales	Enterobacteriaceae	Other	Other			R	H	T	H
93274152|WP_012968624.1	cydC	573	Klebsiella variicola subsp. variicola	93274152	Pseudomonadati	Pseudomonadota	Gammaproteobacteria	Enterobacterales	Enterobacteriaceae	Other	Other			R	H	T	H
77224397|WP_142467774.1	cydC	573	Klebsiella pasteurii	77224397	Pseudomonadati	Pseudomonadota	Gammaproteobacteria	Enterobacterales	Enterobacteriaceae	Other	Other			R	H	T	H
92386926|WP_131637899.1	cydC	573	Enterobacter quasihormaechei	92386926	Pseudomonadati	Pseudomonadota	Gammaproteobacteria	Enterobacterales	Enterobacteriaceae	Other	Other			R	H	T	H
63141713|WP_032639232.1	cydC	573	Enterobacter chengduensis	63141713	Pseudomonadati	Pseudomonadota	Gammaproteobacteria	Enterobacterales	Enterobacteriaceae	Enterobacter	Other			R	H	T	H
69756194|WP_080897567.1	cydC	573	Klebsiella quasivariicola	69756194	Pseudomonadati	Pseudomonadota	Gammaproteobacteria	Enterobacterales	Enterobacteriaceae	Other	Other			R	H	T	H
69430540|WP_204525003.1	cydC	573	Citrobacter cronae	69430540	Pseudomonadati	Pseudomonadota	Gammaproteobacteria	Enterobacterales	Enterobacteriaceae	Citrobacter	Other			R	H	T	H
86977165|WP_048225901.1	cydC	573	Citrobacter portucalensis	86977165	Pseudomonadati	Pseudomonadota	Gammaproteobacteria	Enterobacterales	Enterobacteriaceae	Other	Other			R	H	T	H
86945784|WP_001202150.1	cydC	573	Escherichia marmotae	86945784	Pseudomonadati	Pseudomonadota	Gammaproteobacteria	Enterobacterales	Enterobacteriaceae	Other	Other			R	H	T	H
93253175|WP_023289007.1	cydC	573	Klebsiella quasipneumoniae	93253175	Pseudomonadati	Pseudomonadota	Gammaproteobacteria	Enterobacterales	Enterobacteriaceae	Other	Other			R	H	T	H
67793718|WP_370464017.1	cydC	573	Pectobacterium aroidearum	67793718	Pseudomonadati	Pseudomonadota	Gammaproteobacteria	Enterobacterales	Pectobacteriaceae	Other	Other			R	H	T	H
66560778|WP_032720837.1	cydC	573	Klebsiella michiganensis	66560778	Pseudomonadati	Pseudomonadota	Gammaproteobacteria	Enterobacterales	Enterobacteriaceae	Other	Other			R	H	T	H
69638086|WP_008812985.1	cydC	573	Hafnia paralvei	69638086	Pseudomonadati	Pseudomonadota	Gammaproteobacteria	Enterobacterales	Hafniaceae	Other	Other			R	H	T	H
56274583|WP_130086657.1	cydC	573	Aliivibrio finisterrensis	56274583	Pseudomonadati	Pseudomonadota	Gammaproteobacteria	Vibrionales	Vibrionaceae	Other	Other			R	H	T	H
93154566|WP_176260473.1	cydC	573	Enterobacter kobei	93154566	Pseudomonadati	Pseudomonadota	Gammaproteobacteria	Enterobacterales	Enterobacteriaceae	Other	Other			R	H	T	H
45027950|WP_006742615.1	cydC	573	Vibrio antiquarius	45027950	Pseudomonadati	Pseudomonadota	Gammaproteobacteria	Vibrionales	Vibrionaceae	Vibrio	Other			R	H	T	H
83645878|WP_048212149.1	cydC	573	Citrobacter youngae	83645878	Pseudomonadati	Pseudomonadota	Gammaproteobacteria	Enterobacterales	Enterobacteriaceae	Other	Other			R	H	T	H
69486085|WP_069323242.1	cydC	573	Citrobacter werkmanii	69486085	Pseudomonadati	Pseudomonadota	Gammaproteobacteria	Enterobacterales	Enterobacteriaceae	Other	Other			R	H	T	H
93308502|WP_059178469.1	cydC	573	Lelliottia amnigena	93308502	Pseudomonadati	Pseudomonadota	Gammaproteobacteria	Enterobacterales	Enterobacteriaceae	Other	Other			R	H	T	H
75133061|WP_048979707.1	cydC	573	Enterobacter asburiae	75133061	Pseudomonadati	Pseudomonadota	Gammaproteobacteria	Enterobacterales	Enterobacteriaceae	Other	Other			R	H	T	H
66275225|WP_019076386.1	cydC	573	Citrobacter braakii	66275225	Pseudomonadati	Pseudomonadota	Gammaproteobacteria	Enterobacterales	Enterobacteriaceae	Other	Other			R	H	T	H
50229731|WP_016788532.1	cydC	573	Vibrio cyclitrophicus	50229731	Pseudomonadati	Pseudomonadota	Gammaproteobacteria	Vibrionales	Vibrionaceae	Other	Other			R	H	T	H
93032491|WP_061070326.1	cydC	573	Citrobacter amalonaticus	93032491	Pseudomonadati	Pseudomonadota	Gammaproteobacteria	Enterobacterales	Enterobacteriaceae	Other	Other			R	H	T	H
79887567|WP_004395458.1	cydC	573	Vibrio metschnikovii	79887567	Pseudomonadati	Pseudomonadota	Gammaproteobacteria	Vibrionales	Vibrionaceae	Other	Other			R	H	T	H
75168049|WP_206225505.1	cydC	573	Vibrio alginolyticus	75168049	Pseudomonadati	Pseudomonadota	Gammaproteobacteria	Vibrionales	Vibrionaceae	Other	Other			R	H	T	H
75170961|WP_201481242.1	cydC	573	Shigella dysenteriae	75170961	Pseudomonadati	Pseudomonadota	Gammaproteobacteria	Enterobacterales	Other	Other	Other			R	H	T	H
75206173|WP_001202189.1	cydC	573	Shigella boydii	75206173	Pseudomonadati	Pseudomonadota	Gammaproteobacteria	Enterobacterales	Other	Other	Other			R	H	T	H
57429705|WP_032700451.1	cydC	573	Raoultella planticola	57429705	Pseudomonadati	Pseudomonadota	Gammaproteobacteria	Enterobacterales	Enterobacteriaceae	Other	Other			R	H	T	H
78450228|WP_046457990.1	cydC	573	Obesumbacterium proteus	78450228	Pseudomonadati	Pseudomonadota	Gammaproteobacteria	Enterobacterales	Hafniaceae	Obesumbacterium	Obesumbacterium proteus			R	H	T	H
97187950|WP_285155631.1	cydC	573	Lelliottia wanjuensis	97187950	Pseudomonadati	Pseudomonadota	Gammaproteobacteria	Enterobacterales	Enterobacteriaceae	Lelliottia	Lelliottia wanjuensis			R	H	T	H
97601055|WP_371974831.1	cydC	573	Lelliottia nimipressuralis	97601055	Pseudomonadati	Pseudomonadota	Gammaproteobacteria	Enterobacterales	Enterobacteriaceae	Lelliottia	Lelliottia nimipressuralis			R	H	T	H
30333243|WP_059308382.1	cydC	573	Leclercia adecarboxylata	30333243	Pseudomonadati	Pseudomonadota	Gammaproteobacteria	Enterobacterales	Enterobacteriaceae	Leclercia	Leclercia adecarboxylata			R	H	T	H
23845146|WP_017456169.1	cydC	573	Kosakonia sacchari SP1	23845146	Pseudomonadati	Pseudomonadota	Gammaproteobacteria	Enterobacterales	Enterobacteriaceae	Kosakonia	Kosakonia sacchari			R	H	T	H
66393303|WP_149288958.1	cydC	573	Kosakonia radicincitans	66393303	Pseudomonadati	Pseudomonadota	Gammaproteobacteria	Enterobacterales	Enterobacteriaceae	Kosakonia	Kosakonia radicincitans			R	H	T	H
77484417|WP_263752827.1	cydC	573	Kosakonia cowanii	77484417	Pseudomonadati	Pseudomonadota	Gammaproteobacteria	Enterobacterales	Enterobacteriaceae	Kosakonia	Kosakonia cowanii			R	H	T	H
98387578|WP_368300607.1	cydC	573	Kluyvera sichuanensis	98387578	Pseudomonadati	Pseudomonadota	Gammaproteobacteria	Enterobacterales	Enterobacteriaceae	Kluyvera	Kluyvera sichuanensis			R	H	T	H
91973558|WP_153743272.1	cydC	573	Kluyvera intermedia	91973558	Pseudomonadati	Pseudomonadota	Gammaproteobacteria	Enterobacterales	Enterobacteriaceae	Kluyvera	Kluyvera intermedia			R	H	T	H
99777798|WP_061282843.1	cydC	573	Kluyvera cryocrescens NBRC 102467	99777798	Pseudomonadati	Pseudomonadota	Gammaproteobacteria	Enterobacterales	Enterobacteriaceae	Kluyvera	Kluyvera cryocrescens			R	H	T	H
85162942|WP_248537394.1	cydC	573	Kluyvera ascorbata	85162942	Pseudomonadati	Pseudomonadota	Gammaproteobacteria	Enterobacterales	Enterobacteriaceae	Kluyvera	Kluyvera ascorbata			R	H	T	H
93285693|WP_024273971.1	cydC	573	Klebsiella oxytoca	93285693	Pseudomonadati	Pseudomonadota	Gammaproteobacteria	Enterobacterales	Enterobacteriaceae	Klebsiella	Klebsiella oxytoca			R	H	T	H
97396289|WP_024360088.1	cydC	573	Klebsiella grimontii	97396289	Pseudomonadati	Pseudomonadota	Gammaproteobacteria	Enterobacterales	Enterobacteriaceae	Klebsiella	Klebsiella grimontii			R	H	T	H
93311199|WP_015704874.1	cydC	573	Klebsiella aerogenes	93311199	Pseudomonadati	Pseudomonadota	Gammaproteobacteria	Enterobacterales	Enterobacteriaceae	Klebsiella	Klebsiella aerogenes			R	H	T	H
56891314|WP_166493019.1	cydC	573	Hafnia alvei	56891314	Pseudomonadati	Pseudomonadota	Gammaproteobacteria	Enterobacterales	Hafniaceae	Hafnia	Hafnia alvei			R	H	T	H
58897157|WP_005503330.1	cydC	573	Grimontia hollisae	58897157	Pseudomonadati	Pseudomonadota	Gammaproteobacteria	Vibrionales	Vibrionaceae	Grimontia	Grimontia hollisae			R	H	T	H
78379353|WP_034789118.1	cydC	573	Ewingella americana	78379353	Pseudomonadati	Pseudomonadota	Gammaproteobacteria	Enterobacterales	Yersiniaceae	Ewingella	Ewingella americana			R	H	T	H
75057914|WP_001202152.1	cydC	573	Escherichia fergusonii	75057914	Pseudomonadati	Pseudomonadota	Gammaproteobacteria	Enterobacterales	Enterobacteriaceae	Escherichia	Escherichia fergusonii			R	H	T	H
89520263|WP_085456136.1	cydC	573	Escherichia albertii	89520263	Pseudomonadati	Pseudomonadota	Gammaproteobacteria	Enterobacterales	Enterobacteriaceae	Escherichia	Escherichia albertii			R	H	T	H
35872076|WP_074926111.1	cydC	573	Enterovibrio norvegicus DSM 15893	35872076	Pseudomonadati	Pseudomonadota	Gammaproteobacteria	Vibrionales	Vibrionaceae	Enterovibrio	Enterovibrio norvegicus			R	H	T	H
93264924|WP_367897170.1	cydC	573	Enterobacter vonholyi	93264924	Pseudomonadati	Pseudomonadota	Gammaproteobacteria	Enterobacterales	Enterobacteriaceae	Enterobacter	Enterobacter vonholyi			R	H	T	H
88088701|WP_014069563.1	cydC	573	Enterobacter soli	88088701	Pseudomonadati	Pseudomonadota	Gammaproteobacteria	Enterobacterales	Enterobacteriaceae	Enterobacter	Enterobacter soli			R	H	T	H
72831328|WP_059386165.1	cydC	573	Enterobacter sichuanensis	72831328	Pseudomonadati	Pseudomonadota	Gammaproteobacteria	Enterobacterales	Enterobacteriaceae	Enterobacter	Enterobacter sichuanensis			R	H	T	H
45795106|WP_069598067.1	cydC	573	Enterobacter roggenkampii	45795106	Pseudomonadati	Pseudomonadota	Gammaproteobacteria	Enterobacterales	Enterobacteriaceae	Enterobacter	Enterobacter roggenkampii			R	H	T	H
97444713|WP_262820475.1	cydC	573	Enterobacter quasiroggenkampii	97444713	Pseudomonadati	Pseudomonadota	Gammaproteobacteria	Enterobacterales	Enterobacteriaceae	Enterobacter	Enterobacter quasiroggenkampii			R	H	T	H
72514060|WP_237846659.1	cydC	573	Enterobacter mori	72514060	Pseudomonadati	Pseudomonadota	Gammaproteobacteria	Enterobacterales	Enterobacteriaceae	Enterobacter	Enterobacter mori			R	H	T	H
45814576|WP_040017045.1	cydC	573	Enterobacter ludwigii	45814576	Pseudomonadati	Pseudomonadota	Gammaproteobacteria	Enterobacterales	Enterobacteriaceae	Enterobacter	Enterobacter ludwigii			R	H	T	H
99705172|WP_022647614.1	cydC	573	Enterobacter intestinihominis	99705172	Pseudomonadati	Pseudomonadota	Gammaproteobacteria	Enterobacterales	Enterobacteriaceae	Enterobacter	Enterobacter intestinihominis			R	H	T	H
93200103|WP_006809402.1	cydC	573	Enterobacter hormaechei	93200103	Pseudomonadati	Pseudomonadota	Gammaproteobacteria	Enterobacterales	Enterobacteriaceae	Enterobacter	Enterobacter hormaechei			R	H	T	H
83572840|WP_230134924.1	cydC	573	Enterobacter cloacae	83572840	Pseudomonadati	Pseudomonadota	Gammaproteobacteria	Enterobacterales	Enterobacteriaceae	Enterobacter	Enterobacter cloacae			R	H	T	H
93244978|WP_346807965.1	cydC	573	Enterobacter chuandaensis	93244978	Pseudomonadati	Pseudomonadota	Gammaproteobacteria	Enterobacterales	Enterobacteriaceae	Enterobacter	Enterobacter chuandaensis			R	H	T	H
66611112|WP_088207576.1	cydC	573	Enterobacter cancerogenus	66611112	Pseudomonadati	Pseudomonadota	Gammaproteobacteria	Enterobacterales	Enterobacteriaceae	Enterobacter	Enterobacter cancerogenus			R	H	T	H
48573049|WP_088204938.1	cydC	573	Enterobacter bugandensis	48573049	Pseudomonadati	Pseudomonadota	Gammaproteobacteria	Enterobacterales	Enterobacteriaceae	Enterobacter	Enterobacter bugandensis			R	H	T	H
60868156|WP_199770340.1	cydC	573	Dickeya zeae	60868156	Pseudomonadati	Pseudomonadota	Gammaproteobacteria	Enterobacterales	Pectobacteriaceae	Dickeya	Dickeya zeae			R	H	T	H
302581812|WP_210175808.1	cydC	573	Dickeya oryzae	302581812	Pseudomonadati	Pseudomonadota	Gammaproteobacteria	Enterobacterales	Pectobacteriaceae	Dickeya	Dickeya oryzae			R	H	T	H
66564656|WP_167389570.1	cydC	573	Dickeya fangzhongdai	66564656	Pseudomonadati	Pseudomonadota	Gammaproteobacteria	Enterobacterales	Pectobacteriaceae	Dickeya	Dickeya fangzhongdai			R	H	T	H
55488859|WP_038912523.1	cydC	573	Dickeya dadantii	55488859	Pseudomonadati	Pseudomonadota	Gammaproteobacteria	Enterobacterales	Pectobacteriaceae	Dickeya	Dickeya dadantii			R	H	T	H
45080437|WP_012770068.1	cydC	573	Dickeya chrysanthemi Ech1591	45080437	Pseudomonadati	Pseudomonadota	Gammaproteobacteria	Enterobacterales	Pectobacteriaceae	Dickeya	Dickeya chrysanthemi			R	H	T	H
84237145|WP_211934472.1	cydC	573	Citrobacter sedlakii	84237145	Pseudomonadati	Pseudomonadota	Gammaproteobacteria	Enterobacterales	Enterobacteriaceae	Citrobacter	Citrobacter sedlakii			R	H	T	H
45136118|WP_012133040.1	cydC	573	Citrobacter koseri ATCC BAA-895	45136118	Pseudomonadati	Pseudomonadota	Gammaproteobacteria	Enterobacterales	Enterobacteriaceae	Citrobacter	Citrobacter koseri			R	H	T	H
87001912|WP_201506411.1	cydC	573	Citrobacter freundii	87001912	Pseudomonadati	Pseudomonadota	Gammaproteobacteria	Enterobacterales	Enterobacteriaceae	Citrobacter	Citrobacter freundii			R	H	T	H
92973863|WP_042320267.1	cydC	573	Citrobacter farmeri	92973863	Pseudomonadati	Pseudomonadota	Gammaproteobacteria	Enterobacterales	Enterobacteriaceae	Citrobacter	Citrobacter farmeri			R	H	T	H
89549695|WP_213733483.1	cydC	573	Citrobacter europaeus	89549695	Pseudomonadati	Pseudomonadota	Gammaproteobacteria	Enterobacterales	Enterobacteriaceae	Citrobacter	Citrobacter europaeus			R	H	T	H
54163568|WP_011261562.1	cydC	573	Aliivibrio fischeri ES114	54163568	Pseudomonadati	Pseudomonadota	Gammaproteobacteria	Vibrionales	Vibrionaceae	Aliivibrio	Aliivibrio fischeri			R	H	T	H
96737071|WP_088016749.1	cydC	573	Sutcliffiella horikoshii	96737071	Bacillati	Bacillota	Bacilli	Bacillales	Bacillaceae	Sutcliffiella	Sutcliffiella horikoshii			R	H	T	N
84681371|WP_088886659.1	cydC	573	Diaphorobacter nitroreducens	84681371	Pseudomonadati	Pseudomonadota	Betaproteobacteria	Burkholderiales	Comamonadaceae	Diaphorobacter	Diaphorobacter nitroreducens			R	H	T	S
301125529|WP_311067087.1	cydC	573	Aeribacillus composti	301125529	Bacillati	Bacillota	Bacilli	Bacillales	Bacillaceae	Aeribacillus	Aeribacillus composti			R	H	T	N
91540286|WP_229806243.1	cydC	573	Microbispora rosea subsp. aerata	91540286	Other	Other	Other	Other	Other	Other	Other			R	H	A	D
89632842|WP_109990721.1	cydC	573	Lactococcus lactis subsp. lactis	89632842	Bacillati	Bacillota	Bacilli	Lactobacillales	Streptococcaceae	Other	Other			R	H	I	D
56351905|WP_061796922.1	cydC	573	Niallia circulans	56351905	Bacillati	Bacillota	Bacilli	Bacillales	Bacillaceae	Niallia	Niallia circulans			K	H	V	N
64344276|WP_010280150.1	cydC	573	Leuconostoc pseudomesenteroides	64344276	Bacillati	Bacillota	Bacilli	Lactobacillales	Lactobacillaceae	Leuconostoc	Leuconostoc pseudomesenteroides			R	H	V	N
97229984|WP_114666483.1	cydC	573	Leuconostoc falkenbergense	97229984	Bacillati	Bacillota	Bacilli	Lactobacillales	Lactobacillaceae	Leuconostoc	Leuconostoc falkenbergense			R	H	V	N
61108965|WP_021036876.1	cydC	573	Lactococcus cremoris subsp. cremoris KW2	61108965	Bacillati	Bacillota	Bacilli	Lactobacillales	Streptococcaceae	Lactococcus	Lactococcus cremoris			R	H	I	D
91556947|WP_341461184.1	cydC	573	Acetobacter fabarum	91556947	Pseudomonadati	Pseudomonadota	Alphaproteobacteria	Acetobacterales	Acetobacteraceae	Acetobacter	Acetobacter fabarum			R	H	A	A
79843255|WP_002844237.1	cydC	573	Peptostreptococcus anaerobius 653-L	79843255	Bacillati	Bacillota	Clostridia	Peptostreptococcales	Peptostreptococcaceae	Peptostreptococcus	Peptostreptococcus anaerobius			Q	H	A	V
97541688|WP_281826497.1	cydC	572	Vibrio nigripulchritudo	97541688	Pseudomonadati	Pseudomonadota	Gammaproteobacteria	Vibrionales	Vibrionaceae	Vibrio	Vibrio nigripulchritudo			R	H	T	H
89608944|WP_269587544.1	cydC	572	Salinivibrio kushneri	89608944	Pseudomonadati	Pseudomonadota	Gammaproteobacteria	Vibrionales	Vibrionaceae	Salinivibrio	Salinivibrio kushneri			R	H	T	H
77236648|WP_034760253.1	cydC	572	Rossellomorea vietnamensis	77236648	Bacillati	Bacillota	Bacilli	Bacillales	Bacillaceae	Rossellomorea	Rossellomorea vietnamensis			R	H	T	N
87619637|WP_127739821.1	cydC	572	Niallia taxi	87619637	Bacillati	Bacillota	Bacilli	Bacillales	Bacillaceae	Other	Other			R	H	T	N
99710521|WP_214690382.1	cydC	572	Exiguobacterium profundum	99710521	Bacillati	Bacillota	Bacilli	Bacillales	Exiguobacterium	Exiguobacterium profundum	Other			R	H	T	N
87618950|WP_285095229.1	cydC	572	Niallia taxi	87618950	Bacillati	Bacillota	Bacilli	Bacillales	Bacillaceae	Niallia	Niallia taxi			R	H	T	N
56351186|WP_061800399.1	cydC	572	Niallia circulans	56351186	Bacillati	Bacillota	Bacilli	Bacillales	Bacillaceae	Niallia	Niallia circulans			R	H	T	N
77171243|WP_096273146.1	cydC	572	Gordonia amicalis	77171243	Bacillati	Actinomycetota	Actinomycetes	Mycobacteriales	Gordoniaceae	Other	Other			R	H	A	N
97495880|WP_396734881.1	cydC	572	Microbispora rosea	97495880	Bacillati	Actinomycetota	Actinomycetes	Streptosporangiales	Streptosporangiaceae	Microbispora	Microbispora rosea			R	H	A	D
75144208|WP_019294285.1	cydC	572	Lactococcus petauri	75144208	Bacillati	Bacillota	Bacilli	Lactobacillales	Streptococcaceae	Lactococcus	Lactococcus petauri			R	H	I	D
61073881|WP_042218748.1	cydC	572	Lactococcus garvieae	61073881	Bacillati	Bacillota	Bacilli	Lactobacillales	Streptococcaceae	Lactococcus	Lactococcus garvieae			R	H	I	D
89495336|WP_339006966.1	cydC	572	Lactococcus formosensis	89495336	Bacillati	Bacillota	Bacilli	Lactobacillales	Streptococcaceae	Lactococcus	Lactococcus formosensis			R	H	I	D
84690830|WP_039383529.1	cydC	571	Pantoea eucrina	84690830	Pseudomonadati	Pseudomonadota	Gammaproteobacteria	Enterobacterales	Erwiniaceae	Pantoea	Pantoea eucrina			R	H	T	H
71513020|WP_071649927.1	cydC	571	Virgibacillus halodenitrificans	71513020	Bacillati	Bacillota	Bacilli	Bacillales	Bacillaceae	Virgibacillus	Virgibacillus halodenitrificans			R	H	T	N
303202764|WP_184607485.1	cydC	571	Variovorax atrisoli	303202764	Pseudomonadati	Pseudomonadota	Betaproteobacteria	Burkholderiales	Comamonadaceae	Variovorax	Variovorax atrisoli			R	H	T	S
95078388|WP_266270374.1	cydC	571	Kitasatospora purpeofusca	95078388	Bacillati	Actinomycetota	Actinomycetes	Kitasatosporales	Streptomycetaceae	Kitasatospora	Kitasatospora purpeofusca			R	H	V	D
43177716|WP_084208507.1	cydC	571	Cobetia marina	43177716	Pseudomonadati	Pseudomonadota	Gammaproteobacteria	Oceanospirillales	Halomonadaceae	Cobetia	Cobetia marina			R	H	I	A
89479978|WP_035382064.1	cydC	571	Acetobacter tropicalis	89479978	Pseudomonadati	Pseudomonadota	Alphaproteobacteria	Acetobacterales	Acetobacteraceae	Acetobacter	Acetobacter tropicalis			R	H	M	G
66952425|WP_097357132.1	cydC	570	Candidatus Enterovibrio escicola	66952425	Pseudomonadati	Pseudomonadota	Gammaproteobacteria	Vibrionales	Vibrionaceae	Enterovibrio	Candidatus Enterovibrio escicola			R	H	T	H
95775657|WP_138401177.1	cydC	570	Xanthobacter autotrophicus	95775657	Pseudomonadati	Pseudomonadota	Alphaproteobacteria	Hyphomicrobiales	Xanthobacteraceae	Xanthobacter	Xanthobacter autotrophicus			R	H	T	F
82269132|WP_159277449.1	cydC	570	Variovorax boronicumulans	82269132	Pseudomonadati	Pseudomonadota	Betaproteobacteria	Burkholderiales	Comamonadaceae	Variovorax	Variovorax boronicumulans			R	H	T	S
58230232|WP_045979754.1	cydC	570	Pseudoalteromonas ruthenica	58230232	Pseudomonadati	Pseudomonadota	Gammaproteobacteria	Alteromonadales	Pseudoalteromonadaceae	Pseudoalteromonas	Pseudoalteromonas ruthenica			R	H	T	E
75065209|WP_002818216.1	cydC	570	Oenococcus oeni	75065209	Bacillati	Bacillota	Bacilli	Lactobacillales	Lactobacillaceae	Oenococcus	Oenococcus oeni			R	H	V	N
32687165|WP_004020916.1	cydC	570	Gordonia terrae	32687165	Bacillati	Actinomycetota	Actinomycetes	Mycobacteriales	Gordoniaceae	Gordonia	Gordonia terrae			R	H	A	N
80258909|WP_127961632.1	cydC	570	Gordonia alkanivorans	80258909	Bacillati	Actinomycetota	Actinomycetes	Mycobacteriales	Gordoniaceae	Gordonia	Gordonia alkanivorans			R	H	A	N
41838587|WP_049763604.1	cydC	569	Shewanella frigidimarina NCIMB 400	41838587	Pseudomonadati	Pseudomonadota	Gammaproteobacteria	Alteromonadales	Shewanellaceae	Shewanella	Shewanella frigidimarina			R	H	T	H
93681606|WP_234562056.1	cydC	569	Priestia flexa	93681606	Bacillati	Bacillota	Bacilli	Bacillales	Bacillaceae	Priestia	Priestia flexa			R	H	T	N
90837748|WP_075642794.1	cydC	569	Exiguobacterium indicum HHS 31	90837748	Bacillati	Bacillota	Bacilli	Bacillales	Exiguobacterium	Exiguobacterium indicum	Other			R	H	T	N
88810251|WP_029343144.1	cydC	569	Exiguobacterium acetylicum	88810251	Bacillati	Bacillota	Bacilli	Bacillales	Other	Other	Other			R	H	T	N
78008727|WP_160916079.1	cydC	569	Halobacillus litoralis	78008727	Bacillati	Bacillota	Bacilli	Bacillales	Bacillaceae	Halobacillus	Halobacillus litoralis			R	H	T	N
66718737|WP_218400208.1	cydC	569	Nocardia nova	66718737	Bacillati	Actinomycetota	Actinomycetes	Mycobacteriales	Nocardiaceae	Nocardia	Nocardia nova			R	H	A	A
84895126|WP_082346605.1	cydC	569	Lawsonella clevelandensis	84895126	Bacillati	Actinomycetota	Actinomycetes	Mycobacteriales	Lawsonellaceae	Lawsonella	Lawsonella clevelandensis			R	H	A	D
60751279|WP_131734915.1	cydC	569	Gordonia paraffinivorans	60751279	Bacillati	Actinomycetota	Actinomycetes	Mycobacteriales	Gordoniaceae	Gordonia	Gordonia paraffinivorans			R	H	A	N
68846872|WP_006934988.1	cydC	568	Roseibium aggregatum IAM 12614	68846872	Pseudomonadati	Pseudomonadota	Alphaproteobacteria	Hyphomicrobiales	Stappiaceae	Roseibium	Roseibium aggregatum			R	H	T	T
66872010|WP_050351506.1	cydC	568	Virgibacillus pantothenticus	66872010	Bacillati	Bacillota	Bacilli	Bacillales	Bacillaceae	Other	Other			R	H	T	N
97275382|WP_074210524.1	cydC	568	Vreelandella aquamarina	97275382	Pseudomonadati	Pseudomonadota	Gammaproteobacteria	Oceanospirillales	Halomonadaceae	Vreelandella	Vreelandella aquamarina			R	H	V	S
98050047|WP_179759893.1	cydC	568	Pseudonocardia alni	98050047	Bacillati	Actinomycetota	Actinomycetes	Pseudonocardiales	Pseudonocardiaceae	Pseudonocardia	Pseudonocardia alni			R	H	A	D
76203826|WP_048840735.1	cydC	568	Acetobacter orientalis	76203826	Pseudomonadati	Pseudomonadota	Alphaproteobacteria	Acetobacterales	Acetobacteraceae	Acetobacter	Acetobacter orientalis			R	H	M	G
78477594|WP_203225843.1	cydC	568	Faecalibaculum rodentium	78477594	Bacillati	Bacillota	Erysipelotrichia	Erysipelotrichales	Erysipelotrichaceae	Faecalibaculum	Faecalibaculum rodentium			Q	H	A	V
97208181|WP_297304381.1	cydC	568	Enterocloster aldenensis	97208181	Bacillati	Bacillota	Clostridia	Lachnospirales	Lachnospiraceae	Enterocloster	Enterocloster aldenensis			G	H	A	Y
89533940|WP_056538215.1	cydC	567	Rossellomorea marisflavi	89533940	Bacillati	Bacillota	Bacilli	Bacillales	Bacillaceae	Rossellomorea	Rossellomorea marisflavi			R	H	T	N
84695245|WP_054457755.1	cydC	567	Achromobacter aegrifaciens	84695245	Pseudomonadati	Pseudomonadota	Betaproteobacteria	Burkholderiales	Alcaligenaceae	Other	Other			R	H	T	T
97821388|WP_141274164.1	cydC	567	Kurthia gibsonii	97821388	Bacillati	Bacillota	Bacilli	Bacillales	Caryophanaceae	Kurthia	Kurthia gibsonii			R	H	T	N
92766906|WP_076816639.1	cydC	567	Achromobacter insolitus	92766906	Pseudomonadati	Pseudomonadota	Betaproteobacteria	Burkholderiales	Alcaligenaceae	Achromobacter	Achromobacter insolitus			R	H	T	T
936498|NP_391753.1	cydC	567	Bacillus subtilis subsp. subtilis str. 168	936498	Bacillati	Bacillota	Bacilli	Bacillales	Bacillaceae	Bacillus	Bacillus subtilis			R	-	-	R
98314617|WP_132305820.1	cydC	566	Komagataeibacter saccharivorans	98314617	Pseudomonadati	Pseudomonadota	Alphaproteobacteria	Acetobacterales	Acetobacteraceae	Komagataeibacter	Komagataeibacter saccharivorans			R	H	M	G
60748542|WP_131733360.1	cydC	566	Gordonia paraffinivorans	60748542	Bacillati	Actinomycetota	Actinomycetes	Mycobacteriales	Gordoniaceae	Gordonia	Gordonia paraffinivorans			H	H	A	V
58051924|WP_002441403.1	cydC	565	Staphylococcus caprae	58051924	Bacillati	Bacillota	Bacilli	Bacillales	Staphylococcaceae	Staphylococcus	Staphylococcus caprae			R	H	T	N
92787414|WP_217618575.1	cydC	565	Achromobacter mucicolens	92787414	Pseudomonadati	Pseudomonadota	Betaproteobacteria	Burkholderiales	Alcaligenaceae	Other	Other			R	H	T	T
92896727|WP_054429296.1	cydC	565	Achromobacter insuavis	92896727	Pseudomonadati	Pseudomonadota	Betaproteobacteria	Burkholderiales	Alcaligenaceae	Other	Other			R	H	T	T
75273298|WP_006389895.1	cydC	565	Achromobacter xylosoxidans	75273298	Pseudomonadati	Pseudomonadota	Betaproteobacteria	Burkholderiales	Alcaligenaceae	Other	Other			R	H	T	T
50019388|WP_002489726.1	cydC	565	Staphylococcus epidermidis	50019388	Bacillati	Bacillota	Bacilli	Bacillales	Staphylococcaceae	Other	Other			R	H	T	N
92905836|WP_100853946.1	cydC	565	Achromobacter spanius	92905836	Pseudomonadati	Pseudomonadota	Betaproteobacteria	Burkholderiales	Alcaligenaceae	Achromobacter	Achromobacter spanius			R	H	T	T
55562859|WP_049076851.1	cydC	565	Achromobacter ruhlandii	55562859	Pseudomonadati	Pseudomonadota	Betaproteobacteria	Burkholderiales	Alcaligenaceae	Achromobacter	Achromobacter ruhlandii			R	H	T	T
94354747|WP_175166973.1	cydC	565	Achromobacter dolens	94354747	Pseudomonadati	Pseudomonadota	Betaproteobacteria	Burkholderiales	Alcaligenaceae	Achromobacter	Achromobacter dolens			R	H	T	T
92843616|WP_062684274.1	cydC	565	Achromobacter denitrificans	92843616	Pseudomonadati	Pseudomonadota	Betaproteobacteria	Burkholderiales	Alcaligenaceae	Achromobacter	Achromobacter denitrificans			R	H	T	T
61368152|WP_192266524.1	cydC	565	Novacetimonas hansenii	61368152	Pseudomonadati	Pseudomonadota	Alphaproteobacteria	Acetobacterales	Acetobacteraceae	Novacetimonas	Novacetimonas hansenii			R	H	M	G
301458252|WP_310891354.1	cydC	565	Microbacterium aurantiacum	301458252	Bacillati	Actinomycetota	Actinomycetes	Micrococcales	Microbacteriaceae	Microbacterium	Microbacterium aurantiacum			R	H	A	N
85021371|WP_007399344.1	cydC	565	Komagataeibacter rhaeticus	85021371	Pseudomonadati	Pseudomonadota	Alphaproteobacteria	Acetobacterales	Acetobacteraceae	Komagataeibacter	Komagataeibacter rhaeticus			R	H	M	G
83702068|WP_122122861.1	cydC	565	Commensalibacter melissae	83702068	Pseudomonadati	Pseudomonadota	Alphaproteobacteria	Acetobacterales	Acetobacteraceae	Commensalibacter	Commensalibacter melissae			R	H	A	N
84801448|WP_007791301.1	cydC	565	Peptostreptococcus stomatis DSM 17678	84801448	Bacillati	Bacillota	Clostridia	Peptostreptococcales	Peptostreptococcaceae	Peptostreptococcus	Peptostreptococcus stomatis			Q	H	A	I
90569792|WP_273058393.1	cydC	564	Shewanella vesiculosa	90569792	Pseudomonadati	Pseudomonadota	Gammaproteobacteria	Alteromonadales	Shewanellaceae	Other	Other			R	H	T	H
94039081|WP_321286968.1	cydC	564	Alcaligenes phenolicus	94039081	Pseudomonadati	Pseudomonadota	Betaproteobacteria	Burkholderiales	Alcaligenaceae	Alcaligenes	Alcaligenes phenolicus			R	H	T	L
96775148|WP_266108313.1	cydC	564	Alcaligenes nematophilus	96775148	Pseudomonadati	Pseudomonadota	Betaproteobacteria	Burkholderiales	Alcaligenaceae	Alcaligenes	Alcaligenes nematophilus			R	H	T	L
29371502|WP_045929587.1	cydC	564	Alcaligenes faecalis	29371502	Pseudomonadati	Pseudomonadota	Betaproteobacteria	Burkholderiales	Alcaligenaceae	Alcaligenes	Alcaligenes faecalis			R	H	T	L
96870312|WP_249460284.1	cydC	564	Alcaligenes aquatilis	96870312	Pseudomonadati	Pseudomonadota	Betaproteobacteria	Burkholderiales	Alcaligenaceae	Alcaligenes	Alcaligenes aquatilis			R	H	T	L
99732668|WP_088588703.1	cydC	564	Achromobacter marplatensis	99732668	Pseudomonadati	Pseudomonadota	Betaproteobacteria	Burkholderiales	Alcaligenaceae	Achromobacter	Achromobacter marplatensis			R	H	T	T
93437354|WP_096370948.1	cydC	564	Mycobacterium ulcerans subsp. shinshuense	93437354	Bacillati	Actinomycetota	Actinomycetes	Mycobacteriales	Mycobacteriaceae	Mycobacterium	Mycobacterium ulcerans			R	H	A	D
34344085|WP_050674522.1	cydC	564	Mycobacterium marinum E11	34344085	Bacillati	Actinomycetota	Actinomycetes	Mycobacteriales	Mycobacteriaceae	Mycobacterium	Mycobacterium marinum			R	H	A	D
79186108|WP_214164383.1	cydC	564	Komagataeibacter oboediens	79186108	Pseudomonadati	Pseudomonadota	Alphaproteobacteria	Acetobacterales	Acetobacteraceae	Komagataeibacter	Komagataeibacter oboediens			R	H	M	G
95617151|WP_212374484.1	cydC	564	Acetobacter persici	95617151	Pseudomonadati	Pseudomonadota	Alphaproteobacteria	Acetobacterales	Acetobacteraceae	Acetobacter	Acetobacter persici			R	H	M	G
84441741|WP_310257012.1	cydC	564	Acetobacter pasteurianus	84441741	Pseudomonadati	Pseudomonadota	Alphaproteobacteria	Acetobacterales	Acetobacteraceae	Acetobacter	Acetobacter pasteurianus			R	H	M	G
29558449|WP_061506824.1	cydC	564	Acetobacter malorum	29558449	Pseudomonadati	Pseudomonadota	Alphaproteobacteria	Acetobacterales	Acetobacteraceae	Acetobacter	Acetobacter malorum			R	H	M	G
93723013|WP_014079348.1	cydC	564	Roseburia hominis A2-183	93723013	Bacillati	Bacillota	Clostridia	Lachnospirales	Lachnospiraceae	Roseburia	Roseburia hominis			Q	H	A	V
93670215|WP_047795956.1	cydC	563	Staphylococcus capitis subsp. urealyticus	93670215	Bacillati	Bacillota	Bacilli	Bacillales	Staphylococcaceae	Staphylococcus	Staphylococcus capitis			R	H	T	N
92926430|WP_060727521.1	cydC	563	Agrobacterium radiobacter DSM 30147	92926430	Pseudomonadati	Pseudomonadota	Alphaproteobacteria	Hyphomicrobiales	Rhizobiaceae	Agrobacterium	Other			R	H	T	S
92773423|WP_035199932.1	cydC	563	Agrobacterium tumefaciens	92773423	Pseudomonadati	Pseudomonadota	Alphaproteobacteria	Hyphomicrobiales	Rhizobiaceae	Other	Other			R	H	T	S
85023415|WP_039999078.1	cydC	563	Komagataeibacter rhaeticus	85023415	Pseudomonadati	Pseudomonadota	Alphaproteobacteria	Acetobacterales	Acetobacteraceae	Komagataeibacter	Komagataeibacter rhaeticus			R	H	T	Q
79864523|WP_269833284.1	cydC	563	Agrobacterium salinitolerans	79864523	Pseudomonadati	Pseudomonadota	Alphaproteobacteria	Hyphomicrobiales	Rhizobiaceae	Agrobacterium	Agrobacterium salinitolerans			R	H	T	S
97367015|WP_111820659.1	cydC	563	Agrobacterium radiobacter	97367015	Pseudomonadati	Pseudomonadota	Alphaproteobacteria	Hyphomicrobiales	Rhizobiaceae	Agrobacterium	Agrobacterium radiobacter			R	H	T	S
95617366|WP_244984960.1	cydC	563	Acetobacter persici	95617366	Pseudomonadati	Pseudomonadota	Alphaproteobacteria	Acetobacterales	Acetobacteraceae	Acetobacter	Acetobacter persici			R	H	S	Q
66352218|WP_160257110.1	cydC	563	Acetobacter pasteurianus	66352218	Pseudomonadati	Pseudomonadota	Alphaproteobacteria	Acetobacterales	Acetobacteraceae	Acetobacter	Acetobacter pasteurianus			R	H	T	Q
29556474|WP_061505259.1	cydC	563	Acetobacter malorum	29556474	Pseudomonadati	Pseudomonadota	Alphaproteobacteria	Acetobacterales	Acetobacteraceae	Acetobacter	Acetobacter malorum			R	H	S	Q
87017013|WP_255162800.1	cydC	563	Microbacterium maritypicum	87017013	Bacillati	Actinomycetota	Actinomycetes	Micrococcales	Microbacteriaceae	Microbacterium	Microbacterium maritypicum			R	H	A	N
92983306|WP_015490225.1	cydC	563	Clavibacter nebraskensis NCPPB 2581	92983306	Bacillati	Actinomycetota	Actinomycetes	Micrococcales	Microbacteriaceae	Clavibacter	Clavibacter nebraskensis			R	H	A	D
34782527|WP_058987599.1	cydC	563	Acetobacter senegalensis	34782527	Pseudomonadati	Pseudomonadota	Alphaproteobacteria	Acetobacterales	Acetobacteraceae	Acetobacter	Acetobacter senegalensis			R	H	A	Q
76202991|WP_048839916.1	cydC	563	Acetobacter orientalis	76202991	Pseudomonadati	Pseudomonadota	Alphaproteobacteria	Acetobacterales	Acetobacteraceae	Acetobacter	Acetobacter orientalis			R	H	A	Q
78389321|WP_182334263.1	cydC	562	Stenotrophomonas acidaminiphila	78389321	Pseudomonadati	Pseudomonadota	Gammaproteobacteria	Lysobacterales	Lysobacteraceae	Stenotrophomonas	Stenotrophomonas acidaminiphila			K	H	T	G
93790812|WP_016424443.1	cydC	562	Staphylococcus schleiferi	93790812	Bacillati	Bacillota	Bacilli	Bacillales	Staphylococcaceae	Staphylococcus	Staphylococcus schleiferi			R	H	T	N
72415160|WP_241415383.1	cydC	562	Staphylococcus coagulans	72415160	Bacillati	Bacillota	Bacilli	Bacillales	Staphylococcaceae	Staphylococcus	Staphylococcus coagulans			R	H	T	N
92889847|WP_027465277.1	cydC	562	Curtobacterium flaccumfaciens	92889847	Bacillati	Actinomycetota	Actinomycetes	Micrococcales	Microbacteriaceae	Other	Other			R	H	S	D
79188240|WP_214164523.1	cydC	562	Komagataeibacter oboediens	79188240	Pseudomonadati	Pseudomonadota	Alphaproteobacteria	Acetobacterales	Acetobacteraceae	Komagataeibacter	Komagataeibacter oboediens			R	H	T	Q
99623224|WP_042537310.1	cydC	562	Curtobacterium poinsettiae	99623224	Bacillati	Actinomycetota	Actinomycetes	Micrococcales	Microbacteriaceae	Curtobacterium	Curtobacterium poinsettiae			R	H	S	D
95323781|WP_141861179.1	cydC	562	Curtobacterium citreum	95323781	Bacillati	Actinomycetota	Actinomycetes	Micrococcales	Microbacteriaceae	Curtobacterium	Curtobacterium citreum			R	H	S	D
64142657|WP_064687653.1	cydC	562	Rhodococcus qingshengii	64142657	Bacillati	Actinomycetota	Actinomycetes	Mycobacteriales	Nocardiaceae	Rhodococcus	Rhodococcus qingshengii			R	H	A	D
57485296|WP_029256124.1	cydC	562	Rhodococcus erythropolis R138	57485296	Bacillati	Actinomycetota	Actinomycetes	Mycobacteriales	Nocardiaceae	Rhodococcus	Rhodococcus erythropolis			R	H	A	D
93800301|WP_298777257.1	cydC	562	Rhodococcus baikonurensis	93800301	Bacillati	Actinomycetota	Actinomycetes	Mycobacteriales	Nocardiaceae	Rhodococcus	Rhodococcus baikonurensis			R	H	A	G
97127371|WP_230845429.1	cydC	562	Propionibacterium freudenreichii	97127371	Bacillati	Actinomycetota	Actinomycetes	Propionibacteriales	Propionibacteriaceae	Propionibacterium	Propionibacterium freudenreichii			R	H	A	D
69641759|WP_141368504.1	cydC	562	Microbacterium oxydans	69641759	Bacillati	Actinomycetota	Actinomycetes	Micrococcales	Microbacteriaceae	Microbacterium	Microbacterium oxydans			R	H	A	N
94445581|WP_045254187.1	cydC	562	Microbacterium foliorum	94445581	Bacillati	Actinomycetota	Actinomycetes	Micrococcales	Microbacteriaceae	Microbacterium	Microbacterium foliorum			R	H	A	N
85153148|WP_286320435.1	cydC	562	Cutibacterium granulosum	85153148	Bacillati	Actinomycetota	Actinomycetes	Propionibacteriales	Propionibacteriaceae	Cutibacterium	Cutibacterium granulosum			R	H	A	D
91557641|WP_408744098.1	cydC	562	Acetobacter fabarum	91557641	Pseudomonadati	Pseudomonadota	Alphaproteobacteria	Acetobacterales	Acetobacteraceae	Acetobacter	Acetobacter fabarum			R	H	M	G
75153864|WP_260807576.1	cydC	561	Xanthomonas prunicola	75153864	Pseudomonadati	Pseudomonadota	Gammaproteobacteria	Lysobacterales	Lysobacteraceae	Xanthomonas	Xanthomonas prunicola			K	H	T	G
93991598|WP_057678282.1	cydC	561	Xanthomonas phaseoli pv. dieffenbachiae	93991598	Pseudomonadati	Pseudomonadota	Gammaproteobacteria	Lysobacterales	Lysobacteraceae	Xanthomonas	Xanthomonas phaseoli			K	H	T	G
61779202|WP_008573800.1	cydC	561	Xanthomonas perforans	61779202	Pseudomonadati	Pseudomonadota	Gammaproteobacteria	Lysobacterales	Lysobacteraceae	Xanthomonas	Xanthomonas perforans			K	H	T	G
77337201|WP_047339909.1	cydC	561	Xanthomonas oryzae pv. oryzicola	77337201	Pseudomonadati	Pseudomonadota	Gammaproteobacteria	Lysobacterales	Lysobacteraceae	Xanthomonas	Xanthomonas oryzae			K	H	T	G
97211822|WP_116904920.1	cydC	561	Xanthomonas nasturtii	97211822	Pseudomonadati	Pseudomonadota	Gammaproteobacteria	Lysobacterales	Lysobacteraceae	Xanthomonas	Xanthomonas nasturtii			K	H	T	G
58003261|WP_042822633.1	cydC	561	Xanthomonas axonopodis pv. vasculorum	58003261	Pseudomonadati	Pseudomonadota	Gammaproteobacteria	Lysobacterales	Lysobacteraceae	Xanthomonas	Xanthomonas axonopodis			K	H	T	G
93727416|WP_047132753.1	cydC	561	Staphylococcus condimenti	93727416	Bacillati	Bacillota	Bacilli	Bacillales	Staphylococcaceae	Staphylococcus	Staphylococcus condimenti			R	H	T	N
81469663|WP_244966691.1	cydC	561	Pseudoxanthomonas mexicana	81469663	Pseudomonadati	Pseudomonadota	Gammaproteobacteria	Lysobacterales	Lysobacteraceae	Pseudoxanthomonas	Pseudoxanthomonas mexicana			K	H	T	G
83544786|WP_090919354.1	cydC	561	Phocoenobacter skyensis	83544786	Pseudomonadati	Pseudomonadota	Gammaproteobacteria	Pasteurellales	Pasteurellaceae	Phocoenobacter	Phocoenobacter skyensis			R	H	T	T
66911453|WP_011051517.1	cydC	561	Xanthomonas citri pv. citri	66911453	Pseudomonadati	Pseudomonadota	Gammaproteobacteria	Lysobacterales	Lysobacteraceae	Other	Other			K	H	T	G
63991561|WP_029819568.1	cydC	561	Xanthomonas euvesicatoria pv. alfalfae	63991561	Pseudomonadati	Pseudomonadota	Gammaproteobacteria	Lysobacterales	Lysobacteraceae	Other	Other			K	H	T	G
99727770|WP_134838854.1	cydC	561	Kerstersia gyiorum	99727770	Pseudomonadati	Pseudomonadota	Betaproteobacteria	Burkholderiales	Alcaligenaceae	Kerstersia	Kerstersia gyiorum			R	H	T	T
57143956|WP_281285398.1	cydC	561	Microbacterium testaceum	57143956	Bacillati	Actinomycetota	Actinomycetes	Micrococcales	Microbacteriaceae	Microbacterium	Microbacterium testaceum			R	H	A	N
59163060|WP_240341613.1	cydC	561	Janibacter melonis	59163060	Bacillati	Actinomycetota	Actinomycetes	Micrococcales	Intrasporangiaceae	Janibacter	Janibacter melonis			R	H	A	E
83703012|WP_122123677.1	cydC	561	Commensalibacter melissae	83703012	Pseudomonadati	Pseudomonadota	Alphaproteobacteria	Acetobacterales	Acetobacteraceae	Commensalibacter	Commensalibacter melissae			R	H	M	G
78226310|WP_062164455.1	cydC	561	Asaia bogorensis NBRC 16594	78226310	Pseudomonadati	Pseudomonadota	Alphaproteobacteria	Acetobacterales	Acetobacteraceae	Asaia	Asaia bogorensis			R	H	M	N
89479188|WP_035378620.1	cydC	561	Acetobacter tropicalis	89479188	Pseudomonadati	Pseudomonadota	Alphaproteobacteria	Acetobacterales	Acetobacteraceae	Acetobacter	Acetobacter tropicalis			R	H	A	Q
97537565|WP_330374649.1	cydC	561	Paraclostridium sordellii	97537565	Bacillati	Bacillota	Clostridia	Peptostreptococcales	Peptostreptococcaceae	Paraclostridium	Paraclostridium sordellii			Q	H	A	V
97510666|WP_372353458.1	cydC	560	Xanthomonas axonopodis pv. maculifoliigardeniae	97510666	Pseudomonadati	Pseudomonadota	Gammaproteobacteria	Lysobacterales	Lysobacteraceae	Xanthomonas	Xanthomonas axonopodis			K	H	T	G
48056840|WP_103207415.1	cydC	560	Staphylococcus felis	48056840	Bacillati	Bacillota	Bacilli	Bacillales	Staphylococcaceae	Staphylococcus	Staphylococcus felis			R	H	T	N
93015394|WP_002967309.1	cydC	560	Brucella abortus 544	93015394	Pseudomonadati	Pseudomonadota	Alphaproteobacteria	Hyphomicrobiales	Brucellaceae	Other	Other			R	H	T	S
55592187|WP_004692304.1	cydC	560	Brucella canis ATCC 23365	55592187	Pseudomonadati	Pseudomonadota	Alphaproteobacteria	Hyphomicrobiales	Brucellaceae	Other	Other			R	H	T	S
29595579|WP_004681854.1	cydC	560	Brucella melitensis bv. 1 str. 16M	29595579	Pseudomonadati	Pseudomonadota	Alphaproteobacteria	Hyphomicrobiales	Brucellaceae	Other	Other			R	H	T	S
45053552|WP_006073635.1	cydC	560	Brucella suis 1330	45053552	Pseudomonadati	Pseudomonadota	Alphaproteobacteria	Hyphomicrobiales	Brucellaceae	Other	Other			R	H	T	S
61314869|WP_151576593.1	cydC	560	Brucella anthropi	61314869	Pseudomonadati	Pseudomonadota	Alphaproteobacteria	Hyphomicrobiales	Brucellaceae	Other	Other			R	H	T	S
93426839|WP_018025392.1	cydC	560	Oligella urethralis	93426839	Pseudomonadati	Pseudomonadota	Betaproteobacteria	Burkholderiales	Alcaligenaceae	Oligella	Oligella urethralis			R	H	T	T
93110901|WP_200635985.1	cydC	560	Brucella pseudogrignonensis	93110901	Pseudomonadati	Pseudomonadota	Alphaproteobacteria	Hyphomicrobiales	Brucellaceae	Brucella	Brucella pseudogrignonensis			R	H	T	S
301928121|WP_100557023.1	cydC	560	Brucella pituitosa	301928121	Pseudomonadati	Pseudomonadota	Alphaproteobacteria	Hyphomicrobiales	Brucellaceae	Brucella	Brucella pituitosa			R	H	T	S
45125844|WP_006015799.1	cydC	560	Brucella ovis ATCC 25840	45125844	Pseudomonadati	Pseudomonadota	Alphaproteobacteria	Hyphomicrobiales	Brucellaceae	Brucella	Brucella ovis			R	H	T	S
57305638|WP_039853256.1	cydC	560	Brucella intermedia	57305638	Pseudomonadati	Pseudomonadota	Alphaproteobacteria	Hyphomicrobiales	Brucellaceae	Brucella	Brucella intermedia			R	H	T	S
99646593|WP_413599684.1	cydC	560	Brucella ceti	99646593	Pseudomonadati	Pseudomonadota	Alphaproteobacteria	Hyphomicrobiales	Brucellaceae	Brucella	Brucella ceti			R	H	T	S
301450051|WP_182187463.1	cydC	560	Pectinatus frisingensis	301450051	Bacillati	Bacillota	Negativicutes	Selenomonadales	Selenomonadaceae	Pectinatus	Pectinatus frisingensis			R	H	A	D
94365538|WP_245902521.1	cydC	560	Pararhodobacter marinus	94365538	Pseudomonadati	Pseudomonadota	Alphaproteobacteria	Rhodobacterales	Paracoccaceae	Pararhodobacter	Pararhodobacter marinus			R	H	V	G
56906735|WP_041112500.1	cydC	560	Gluconobacter oxydans DSM 3504	56906735	Pseudomonadati	Pseudomonadota	Alphaproteobacteria	Acetobacterales	Acetobacteraceae	Gluconobacter	Gluconobacter oxydans			R	H	M	N
83712616|WP_271828878.1	cydC	560	Commensalibacter communis	83712616	Pseudomonadati	Pseudomonadota	Alphaproteobacteria	Acetobacterales	Acetobacteraceae	Commensalibacter	Commensalibacter communis			R	H	M	G
69690258|WP_010382245.1	cydC	559	Xanthomonas vasicola pv. musacearum NCPPB 4379	69690258	Pseudomonadati	Pseudomonadota	Gammaproteobacteria	Lysobacterales	Lysobacteraceae	Xanthomonas	Xanthomonas vasicola			K	H	T	G
98193756|WP_284566892.1	cydC	559	Xanthomonas translucens pv. graminis	98193756	Pseudomonadati	Pseudomonadota	Gammaproteobacteria	Lysobacterales	Lysobacteraceae	Xanthomonas	Xanthomonas graminis			K	H	T	G
93743989|WP_049405993.1	cydC	559	Stenotrophomonas muris	93743989	Pseudomonadati	Pseudomonadota	Gammaproteobacteria	Lysobacterales	Lysobacteraceae	Stenotrophomonas	Stenotrophomonas muris			K	H	T	G
97223830|WP_375069984.1	cydC	559	Stenotrophomonas lactitubi	97223830	Pseudomonadati	Pseudomonadota	Gammaproteobacteria	Lysobacterales	Lysobacteraceae	Stenotrophomonas	Stenotrophomonas lactitubi			K	H	T	G
45497658|WP_042363140.1	cydC	559	Staphylococcus xylosus	45497658	Bacillati	Bacillota	Bacilli	Bacillales	Staphylococcaceae	Staphylococcus	Staphylococcus xylosus			R	H	T	N
79052112|WP_208182179.1	cydC	559	Staphylococcus shinii	79052112	Bacillati	Bacillota	Bacilli	Bacillales	Staphylococcaceae	Staphylococcus	Staphylococcus shinii			R	H	T	N
82527745|WP_214269156.1	cydC	559	Staphylococcus pseudoxylosus	82527745	Bacillati	Bacillota	Bacilli	Bacillales	Staphylococcaceae	Staphylococcus	Staphylococcus pseudoxylosus			R	H	T	N
97228810|WP_107530486.1	cydC	559	Staphylococcus pseudoxylosus	97228810	Bacillati	Bacillota	Bacilli	Bacillales	Staphylococcaceae	Staphylococcus	Staphylococcus pseudoxylosus			R	H	T	N
72471117|WP_126567682.1	cydC	559	Staphylococcus pasteuri	72471117	Bacillati	Bacillota	Bacilli	Bacillales	Staphylococcaceae	Staphylococcus	Staphylococcus pasteuri			R	H	T	N
69906076|WP_103295002.1	cydC	559	Staphylococcus kloosii	69906076	Bacillati	Bacillota	Bacilli	Bacillales	Staphylococcaceae	Staphylococcus	Staphylococcus kloosii			R	H	T	N
64105416|WP_032978757.1	cydC	559	Stenotrophomonas indicatrix	64105416	Pseudomonadati	Pseudomonadota	Gammaproteobacteria	Lysobacterales	Lysobacteraceae	Other	Other			K	H	T	G
3615597|WP_011303684.1	cydC	559	Staphylococcus saprophyticus subsp. saprophyticus ATCC 15305 = NCTC 7292	3615597	Bacillati	Bacillota	Bacilli	Bacillales	Staphylococcaceae	Other	Other			R	H	T	N
56477007|WP_003815160.1	cydC	559	Bordetella bronchiseptica	56477007	Pseudomonadati	Pseudomonadota	Betaproteobacteria	Burkholderiales	Alcaligenaceae	Other	Other			R	H	T	T
69603480|WP_010929715.1	cydC	559	Bordetella pertussis	69603480	Pseudomonadati	Pseudomonadota	Betaproteobacteria	Burkholderiales	Alcaligenaceae	Bordetella	Bordetella pertussis			R	H	T	T
93205820|WP_010929349.1	cydC	559	Bordetella parapertussis	93205820	Pseudomonadati	Pseudomonadota	Betaproteobacteria	Burkholderiales	Alcaligenaceae	Bordetella	Bordetella parapertussis			R	H	T	T
96302165|WP_093890737.1	cydC	559	Streptosporangium canum	96302165	Bacillati	Actinomycetota	Actinomycetes	Streptosporangiales	Streptosporangiaceae	Streptosporangium	Streptosporangium canum			R	H	A	D
69745130|WP_072548384.1	cydC	559	Granulibacter bethesdensis	69745130	Pseudomonadati	Pseudomonadota	Alphaproteobacteria	Acetobacterales	Acetobacteraceae	Granulibacter	Granulibacter bethesdensis			R	H	M	G
46980343|WP_005996856.1	cydC	558	Xanthomonas vesicatoria ATCC 35937	46980343	Pseudomonadati	Pseudomonadota	Gammaproteobacteria	Lysobacterales	Lysobacteraceae	Xanthomonas	Xanthomonas vesicatoria			K	H	T	G
66887265|WP_058195698.1	cydC	558	Xanthomonas translucens pv. undulosa	66887265	Pseudomonadati	Pseudomonadota	Gammaproteobacteria	Lysobacterales	Lysobacteraceae	Xanthomonas	Xanthomonas translucens			K	H	T	G
93878670|WP_104609560.1	cydC	558	Xanthomonas sacchari	93878670	Pseudomonadati	Pseudomonadota	Gammaproteobacteria	Lysobacterales	Lysobacteraceae	Xanthomonas	Xanthomonas sacchari			K	H	T	G
55511957|WP_074057401.1	cydC	558	Xanthomonas hortorum	55511957	Pseudomonadati	Pseudomonadota	Gammaproteobacteria	Lysobacterales	Lysobacteraceae	Xanthomonas	Xanthomonas hortorum			K	H	T	G
79389654|WP_119131467.1	cydC	558	Xanthomonas euroxanthea	79389654	Pseudomonadati	Pseudomonadota	Gammaproteobacteria	Lysobacterales	Lysobacteraceae	Xanthomonas	Xanthomonas euroxanthea			K	H	T	G
95584737|WP_316686071.1	cydC	558	Xanthomonas dyei	95584737	Pseudomonadati	Pseudomonadota	Gammaproteobacteria	Lysobacterales	Lysobacteraceae	Xanthomonas	Xanthomonas dyei			K	H	T	G
93987535|WP_184370857.1	cydC	558	Xanthomonas cannabis	93987535	Pseudomonadati	Pseudomonadota	Gammaproteobacteria	Lysobacterales	Lysobacteraceae	Xanthomonas	Xanthomonas cannabis			K	H	T	G
58013196|WP_076055061.1	cydC	558	Xanthomonas campestris pv. raphani	58013196	Pseudomonadati	Pseudomonadota	Gammaproteobacteria	Lysobacterales	Lysobacteraceae	Xanthomonas	Xanthomonas campestris			K	H	T	G
67407141|WP_104559588.1	cydC	558	Xanthomonas arboricola pv. juglandis	67407141	Pseudomonadati	Pseudomonadota	Gammaproteobacteria	Lysobacterales	Lysobacteraceae	Xanthomonas	Xanthomonas arboricola			K	H	T	G
57956743|WP_104645820.1	cydC	558	Xanthomonas arboricola	57956743	Pseudomonadati	Pseudomonadota	Gammaproteobacteria	Lysobacterales	Lysobacteraceae	Xanthomonas	Xanthomonas arboricola			K	H	T	G
78331514|WP_262562232.1	cydC	558	Staphylococcus ureilyticus	78331514	Bacillati	Bacillota	Bacilli	Bacillales	Staphylococcaceae	Staphylococcus	Staphylococcus ureilyticus			R	H	T	N
93721256|WP_046837141.1	cydC	558	Staphylococcus succinus	93721256	Bacillati	Bacillota	Bacilli	Bacillales	Staphylococcaceae	Staphylococcus	Staphylococcus succinus			R	H	T	N
97671806|WP_055118425.1	cydC	558	Roseibium album	97671806	Pseudomonadati	Pseudomonadota	Alphaproteobacteria	Hyphomicrobiales	Stappiaceae	Roseibium	Roseibium album			R	H	T	S
84659649|WP_070208409.1	cydC	558	Stenotrophomonas bentonitica	84659649	Pseudomonadati	Pseudomonadota	Gammaproteobacteria	Lysobacterales	Lysobacteraceae	Other	Other			K	H	T	G
69846584|WP_021339406.1	cydC	558	Staphylococcus equorum	69846584	Bacillati	Bacillota	Bacilli	Bacillales	Staphylococcaceae	Other	Other			R	H	T	N
66777666|WP_096810747.1	cydC	558	Staphylococcus nepalensis	66777666	Bacillati	Bacillota	Bacilli	Bacillales	Staphylococcaceae	Other	Other			R	H	T	N
58098307|WP_019468236.1	cydC	558	Staphylococcus cohnii	58098307	Bacillati	Bacillota	Bacilli	Bacillales	Staphylococcaceae	Other	Other			R	H	T	N
76194694|WP_099286576.1	cydC	558	Gluconobacter kondonii	76194694	Pseudomonadati	Pseudomonadota	Alphaproteobacteria	Acetobacterales	Acetobacteraceae	Gluconobacter	Gluconobacter kondonii			R	H	M	N
97261877|WP_253135278.1	cydC	557	Stenotrophomonas sepilia	97261877	Pseudomonadati	Pseudomonadota	Gammaproteobacteria	Lysobacterales	Lysobacteraceae	Stenotrophomonas	Stenotrophomonas sepilia			K	H	T	G
93704876|WP_074724892.1	cydC	557	Stenotrophomonas pavanii	93704876	Pseudomonadati	Pseudomonadota	Gammaproteobacteria	Lysobacterales	Lysobacteraceae	Stenotrophomonas	Stenotrophomonas pavanii			K	H	T	G
93834214|WP_024958401.1	cydC	557	Stenotrophomonas maltophilia	93834214	Pseudomonadati	Pseudomonadota	Gammaproteobacteria	Lysobacterales	Lysobacteraceae	Stenotrophomonas	Stenotrophomonas maltophilia			K	H	T	G
90525727|WP_019660484.1	cydC	557	Stenotrophomonas maltophilia ATCC 19867	90525727	Pseudomonadati	Pseudomonadota	Gammaproteobacteria	Lysobacterales	Lysobacteraceae	Stenotrophomonas	Stenotrophomonas hibiscicola			K	H	T	G
58060863|WP_119176434.1	cydC	557	Staphylococcus warneri	58060863	Bacillati	Bacillota	Bacilli	Bacillales	Staphylococcaceae	Staphylococcus	Staphylococcus warneri			R	H	T	N
93845981|WP_279525891.1	cydC	557	Staphylococcus gallinarum	93845981	Bacillati	Bacillota	Bacilli	Bacillales	Staphylococcaceae	Staphylococcus	Staphylococcus gallinarum			R	H	T	N
86938846|WP_049453052.1	cydC	557	Stenotrophomonas geniculata	86938846	Pseudomonadati	Pseudomonadota	Gammaproteobacteria	Lysobacterales	Lysobacteraceae	Other	Other			K	H	T	G
60734016|WP_064083048.1	cydC	557	[Haemophilus] ducreyi	60734016	Other	Other	Other	Other	Other	Other	Other			R	H	T	T
49820301|WP_097167969.1	cydC	557	Rathayibacter rathayi	49820301	Bacillati	Actinomycetota	Actinomycetes	Micrococcales	Microbacteriaceae	Rathayibacter	Rathayibacter rathayi			R	H	A	D
45455239|WP_051019743.1	cydC	557	Mycobacterium paraintracellulare	45455239	Bacillati	Actinomycetota	Actinomycetes	Mycobacteriales	Mycobacteriaceae	Other	Other			R	H	A	N
77301494|WP_044059216.1	cydC	557	Mycobacterium intracellulare	77301494	Bacillati	Actinomycetota	Actinomycetes	Mycobacteriales	Mycobacteriaceae	Other	Other			R	H	A	N
81474570|WP_061933049.1	cydC	557	Gluconobacter japonicus	81474570	Pseudomonadati	Pseudomonadota	Alphaproteobacteria	Acetobacterales	Acetobacteraceae	Gluconobacter	Gluconobacter japonicus			R	H	M	N
89651224|WP_264649505.1	cydC	557	Gluconobacter cerinus	89651224	Pseudomonadati	Pseudomonadota	Alphaproteobacteria	Acetobacterales	Acetobacteraceae	Gluconobacter	Gluconobacter cerinus			R	H	M	N
82205084|WP_330404945.1	cydC	557	Romboutsia ilealis	82205084	Bacillati	Bacillota	Clostridia	Peptostreptococcales	Peptostreptococcaceae	Romboutsia	Romboutsia ilealis			Q	H	A	V
67182192|WP_013345491.1	cydC	556	Ferrimonas balearica DSM 9799	67182192	Pseudomonadati	Pseudomonadota	Gammaproteobacteria	Alteromonadales	Ferrimonadaceae	Ferrimonas	Ferrimonas balearica			R	H	T	H
61475696|WP_038687453.1	cydC	556	Stenotrophomonas rhizophila	61475696	Pseudomonadati	Pseudomonadota	Gammaproteobacteria	Lysobacterales	Lysobacteraceae	Stenotrophomonas	Stenotrophomonas rhizophila			K	H	T	G
74900941|WP_006841223.1	cydC	556	Corynebacterium sanguinis	74900941	Bacillati	Actinomycetota	Actinomycetes	Mycobacteriales	Corynebacteriaceae	Other	Other			R	H	A	D
29470176|WP_012299108.1	cydC	556	Clavibacter sepedonicus	29470176	Bacillati	Actinomycetota	Actinomycetes	Micrococcales	Microbacteriaceae	Other	Other			R	H	A	D
60604861|WP_012359328.1	cydC	556	Corynebacterium urealyticum	60604861	Bacillati	Actinomycetota	Actinomycetes	Mycobacteriales	Corynebacteriaceae	Corynebacterium	Corynebacterium urealyticum			R	H	A	E
60059409|WP_132942772.1	cydC	556	Turicibacter sanguinis	60059409	Bacillati	Bacillota	Erysipelotrichia	Erysipelotrichales	Turicibacteraceae	Turicibacter	Turicibacter sanguinis			Q	H	A	V
42775214|WP_027097378.1	cydC	556	Clostridium paraputrificum AGR2156	42775214	Bacillati	Bacillota	Clostridia	Eubacteriales	Clostridiaceae	Other	Other			Q	H	A	V
93043109|WP_209739945.1	cydC	556	Clostridium tertium	93043109	Bacillati	Bacillota	Clostridia	Eubacteriales	Clostridiaceae	Clostridium	Clostridium tertium			Q	H	A	V
68879174|WP_159136705.1	cydC	556	Clostridium neonatale	68879174	Bacillati	Bacillota	Clostridia	Eubacteriales	Clostridiaceae	Clostridium	Clostridium neonatale			Q	H	A	V
77332406|WP_262550801.1	cydC	555	Staphylococcus simulans	77332406	Bacillati	Bacillota	Bacilli	Bacillales	Staphylococcaceae	Staphylococcus	Staphylococcus simulans			R	H	T	N
48902887|WP_103366617.1	cydC	555	Staphylococcus petrasii	48902887	Bacillati	Bacillota	Bacilli	Bacillales	Staphylococcaceae	Staphylococcus	Staphylococcus petrasii			R	H	T	N
48593694|WP_048541884.1	cydC	555	Mammaliicoccus sciuri	48593694	Bacillati	Bacillota	Bacilli	Bacillales	Staphylococcaceae	Mammaliicoccus	Mammaliicoccus sciuri			R	H	T	N
86196781|WP_078357329.1	cydC	555	Mammaliicoccus fleurettii	86196781	Bacillati	Bacillota	Bacilli	Bacillales	Staphylococcaceae	Mammaliicoccus	Mammaliicoccus fleurettii			R	H	T	N
78223672|WP_005706076.1	cydC	555	Haemophilus parahaemolyticus	78223672	Pseudomonadati	Pseudomonadota	Gammaproteobacteria	Pasteurellales	Pasteurellaceae	Haemophilus	Haemophilus parahaemolyticus			R	H	T	T
48599013|WP_005597294.1	cydC	555	Actinobacillus pleuropneumoniae	48599013	Pseudomonadati	Pseudomonadota	Gammaproteobacteria	Pasteurellales	Pasteurellaceae	Actinobacillus	Actinobacillus pleuropneumoniae			R	H	T	T
86864488|WP_277370969.1	cydC	555	Rhodococcus rhodochrous	86864488	Bacillati	Actinomycetota	Actinomycetes	Mycobacteriales	Nocardiaceae	Rhodococcus	Rhodococcus rhodochrous			R	H	A	D
2739023|WP_002680478.1	cydC	555	Treponema denticola ATCC 35405	2739023	Pseudomonadati	Spirochaetota	Spirochaetia	Spirochaetales	Treponemataceae	Other	Other			M	H	S	V
93482112|WP_005842284.1	cydC	555	Mitsuokella multacida DSM 20544	93482112	Bacillati	Bacillota	Negativicutes	Selenomonadales	Selenomonadaceae	Mitsuokella	Mitsuokella multacida			R	H	A	D
36301458|WP_083370925.1	cydC	555	Microbacterium paraoxydans	36301458	Bacillati	Actinomycetota	Actinomycetes	Micrococcales	Microbacteriaceae	Microbacterium	Microbacterium paraoxydans			R	H	A	N
91431127|WP_076709123.1	cydC	555	Microbacterium oleivorans	91431127	Bacillati	Actinomycetota	Actinomycetes	Micrococcales	Microbacteriaceae	Microbacterium	Microbacterium oleivorans			R	H	V	N
77475530|WP_151458645.1	cydC	555	Microbacterium algeriense	77475530	Bacillati	Actinomycetota	Actinomycetes	Micrococcales	Microbacteriaceae	Microbacterium	Microbacterium algeriense			R	H	A	N
92947523|WP_079533034.1	cydC	555	Clavibacter michiganensis	92947523	Bacillati	Actinomycetota	Actinomycetes	Micrococcales	Microbacteriaceae	Clavibacter	Clavibacter michiganensis			R	H	A	D
93566882|WP_337251911.1	cydC	554	Rouxiella badensis	93566882	Pseudomonadati	Pseudomonadota	Gammaproteobacteria	Enterobacterales	Yersiniaceae	Rouxiella	Rouxiella badensis			R	H	T	H
65549662|WP_157403725.1	cydC	554	Ursidibacter maritimus	65549662	Pseudomonadati	Pseudomonadota	Gammaproteobacteria	Pasteurellales	Pasteurellaceae	Ursidibacter	Ursidibacter maritimus			R	H	T	T
67368684|WP_006248093.1	cydC	554	Mannheimia haemolytica	67368684	Pseudomonadati	Pseudomonadota	Gammaproteobacteria	Pasteurellales	Pasteurellaceae	Mannheimia	Mannheimia haemolytica			R	H	T	T
99677506|WP_070045660.1	cydC	554	Mammaliicoccus lentus	99677506	Bacillati	Bacillota	Bacilli	Bacillales	Staphylococcaceae	Mammaliicoccus	Mammaliicoccus lentus			R	H	T	N
66618617|WP_207326811.1	cydC	554	Glaesserella parasuis	66618617	Pseudomonadati	Pseudomonadota	Gammaproteobacteria	Pasteurellales	Pasteurellaceae	Glaesserella	Glaesserella parasuis			R	H	T	T
303778298|WP_015432463.1	cydC	554	Bibersteinia trehalosi USDA-ARS-USMARC-188	303778298	Pseudomonadati	Pseudomonadota	Gammaproteobacteria	Pasteurellales	Pasteurellaceae	Bibersteinia	Bibersteinia trehalosi			R	H	T	T
34292333|WP_039195159.1	cydC	554	Actinobacillus suis ATCC 33415	34292333	Pseudomonadati	Pseudomonadota	Gammaproteobacteria	Pasteurellales	Pasteurellaceae	Actinobacillus	Actinobacillus suis			R	H	T	T
92742883|WP_039197107.1	cydC	554	Actinobacillus equuli	92742883	Pseudomonadati	Pseudomonadota	Gammaproteobacteria	Pasteurellales	Pasteurellaceae	Actinobacillus	Actinobacillus equuli			R	H	T	T
78284436|WP_040355500.1	cydC	554	Corynebacterium stationis	78284436	Bacillati	Actinomycetota	Actinomycetes	Mycobacteriales	Corynebacteriaceae	Other	Other			R	H	A	D
66601125|WP_075546195.1	cydC	554	Mycobacterium persicum	66601125	Bacillati	Actinomycetota	Actinomycetes	Mycobacteriales	Mycobacteriaceae	Mycobacterium	Mycobacterium persicum			R	H	A	D
300270813|WP_306346820.1	cydC	553	Phocoenobacter atlanticus subsp. atlanticus	300270813	Pseudomonadati	Pseudomonadota	Gammaproteobacteria	Pasteurellales	Other	Other	Other			R	H	T	T
86854142|WP_306346820.1	cydC	553	Pasteurella atlantica	86854142	Pseudomonadati	Pseudomonadota	Gammaproteobacteria	Pasteurellales	Other	Other	Other			R	H	T	T
31492034|WP_013068950.1	cydC	553	Rhodobacter capsulatus SB 1003	31492034	Pseudomonadati	Pseudomonadota	Alphaproteobacteria	Rhodobacterales	Rhodobacter	Rhodobacter capsulatus	Other			R	H	T	G
66834363|WP_203011441.1	cydC	553	Rhodococcus ruber	66834363	Bacillati	Actinomycetota	Actinomycetes	Mycobacteriales	Nocardiaceae	Rhodococcus	Rhodococcus ruber			R	H	A	D
83623498|WP_029541479.1	cydC	553	Rhodococcus aetherivorans	83623498	Bacillati	Actinomycetota	Actinomycetes	Mycobacteriales	Nocardiaceae	Other	Other			R	H	A	D
93333414|WP_025655379.1	cydC	553	Faecalicatena contorta	93333414	Bacillati	Bacillota	Clostridia	Lachnospirales	Other	Other	Other			Q	H	A	V
42044244|WP_240624856.1	cydC	552	Staphylococcus pettenkoferi	42044244	Bacillati	Bacillota	Bacilli	Bacillales	Staphylococcaceae	Staphylococcus	Staphylococcus pettenkoferi			R	H	T	N
98296918|WP_240595014.1	cydC	552	Staphylococcus argensis	98296918	Bacillati	Bacillota	Bacilli	Bacillales	Staphylococcaceae	Staphylococcus	Staphylococcus argensis			R	H	T	N
63458462|WP_034401244.1	cydC	552	Dermatophilus congolensis	63458462	Bacillati	Actinomycetota	Actinomycetes	Micrococcales	Dermatophilaceae	Dermatophilus	Dermatophilus congolensis			R	H	A	M
85658122|WP_164028168.1	cydC	552	Rodentibacter caecimuris	85658122	Pseudomonadati	Pseudomonadota	Gammaproteobacteria	Pasteurellales	Pasteurellaceae	Rodentibacter	Rodentibacter caecimuris			Q	H	A	V
83545640|WP_090919886.1	cydC	552	Phocoenobacter skyensis	83545640	Pseudomonadati	Pseudomonadota	Gammaproteobacteria	Pasteurellales	Pasteurellaceae	Phocoenobacter	Phocoenobacter skyensis			Q	H	A	V
69687646|WP_223667671.1	cydC	552	Pasteurella canis	69687646	Pseudomonadati	Pseudomonadota	Gammaproteobacteria	Pasteurellales	Pasteurellaceae	Pasteurella	Pasteurella canis			Q	H	A	V
60839282|WP_094224104.1	cydC	552	Finegoldia magna	60839282	Bacillati	Bacillota	Tissierellia	Tissierellales	Peptoniphilaceae	Other	Other			Q	H	A	V
77206967|WP_005757657.1	cydC	552	Pasteurella multocida	77206967	Pseudomonadati	Pseudomonadota	Gammaproteobacteria	Pasteurellales	Pasteurellaceae	Other	Other			Q	H	A	V
93219665|WP_048950191.1	cydC	552	Haemophilus influenzae	93219665	Pseudomonadati	Pseudomonadota	Gammaproteobacteria	Pasteurellales	Pasteurellaceae	Other	Other			Q	H	A	V
93298742|WP_005695045.1	cydC	552	Haemophilus parainfluenzae	93298742	Pseudomonadati	Pseudomonadota	Gammaproteobacteria	Pasteurellales	Pasteurellaceae	Haemophilus	Haemophilus parainfluenzae			Q	H	A	V
56957103|WP_111696202.1	cydC	552	Haemophilus haemolyticus	56957103	Pseudomonadati	Pseudomonadota	Gammaproteobacteria	Pasteurellales	Pasteurellaceae	Haemophilus	Haemophilus haemolyticus			Q	H	A	V
97380422|WP_058967189.1	cydC	552	Allofournierella massiliensis	97380422	Bacillati	Bacillota	Clostridia	Eubacteriales	Oscillospiraceae	Allofournierella	Allofournierella massiliensis			Q	H	A	V
60799360|WP_006719927.1	cydC	552	Aggregatibacter segnis ATCC 33393	60799360	Pseudomonadati	Pseudomonadota	Gammaproteobacteria	Pasteurellales	Pasteurellaceae	Aggregatibacter	Aggregatibacter segnis			Q	H	A	V
48246796|WP_109064904.1	cydC	552	Aggregatibacter kilianii	48246796	Pseudomonadati	Pseudomonadota	Gammaproteobacteria	Pasteurellales	Pasteurellaceae	Aggregatibacter	Aggregatibacter kilianii			Q	H	A	V
49635767|WP_032995389.1	cydC	552	Aggregatibacter aphrophilus ATCC 33389	49635767	Pseudomonadati	Pseudomonadota	Gammaproteobacteria	Pasteurellales	Pasteurellaceae	Aggregatibacter	Aggregatibacter aphrophilus			Q	H	A	V
77210924|WP_033000450.1	cydC	552	Aggregatibacter actinomycetemcomitans	77210924	Pseudomonadati	Pseudomonadota	Gammaproteobacteria	Pasteurellales	Pasteurellaceae	Aggregatibacter	Aggregatibacter actinomycetemcomitans			Q	H	A	V
93830454|WP_286575540.1	cydC	551	Pseudoxanthomonas winnipegensis	93830454	Pseudomonadati	Pseudomonadota	Gammaproteobacteria	Lysobacterales	Lysobacteraceae	Pseudoxanthomonas	Pseudoxanthomonas winnipegensis			K	H	T	G
93121379|WP_032826421.1	cydC	551	Bordetella holmesii	93121379	Pseudomonadati	Pseudomonadota	Betaproteobacteria	Burkholderiales	Alcaligenaceae	Bordetella	Bordetella holmesii			R	H	T	A
92995679|WP_032958007.1	cydC	551	Bordetella hinzii	92995679	Pseudomonadati	Pseudomonadota	Betaproteobacteria	Burkholderiales	Alcaligenaceae	Bordetella	Bordetella hinzii			R	H	T	T
94687463|WP_022997142.1	cydC	551	Alloalcanivorax xenomutans	94687463	Pseudomonadati	Pseudomonadota	Gammaproteobacteria	Oceanospirillales	Alcanivoracaceae	Alloalcanivorax	Alloalcanivorax xenomutans			R	H	T	N
83631451|WP_236975341.1	cydC	551	Mycobacterium kiyosense	83631451	Bacillati	Actinomycetota	Actinomycetes	Mycobacteriales	Mycobacteriaceae	Other	Other			R	H	A	D
61214767|WP_036355954.1	cydC	551	Mycobacterium asiaticum DSM 44297	61214767	Bacillati	Actinomycetota	Actinomycetes	Mycobacteriales	Mycobacteriaceae	Mycobacterium	Mycobacterium asiaticum			R	H	A	D
93347512|WP_019688289.1	cydC	551	Paenibacillus polymyxa ATCC 842	93347512	Bacillati	Bacillota	Bacilli	Bacillales	Paenibacillaceae	Paenibacillus	Paenibacillus polymyxa			Q	H	A	V
77009507|WP_036626070.1	cydC	551	Paenibacillus macerans	77009507	Bacillati	Bacillota	Bacilli	Bacillales	Paenibacillaceae	Paenibacillus	Paenibacillus macerans			Q	H	A	V
99634501|WP_019459960.1	cydC	550	Roseomonas mucosa	99634501	Pseudomonadati	Pseudomonadota	Alphaproteobacteria	Acetobacterales	Roseomonadaceae	Roseomonas	Roseomonas mucosa			R	H	T	G
61161947|WP_078329952.1	cydC	550	Mycobacteroides salmoniphilum	61161947	Bacillati	Actinomycetota	Actinomycetes	Mycobacteriales	Mycobacteriaceae	Mycobacteroides	Mycobacteroides salmoniphilum			R	H	A	E
57169374|WP_070939698.1	cydC	550	Mycobacteroides franklinii	57169374	Bacillati	Actinomycetota	Actinomycetes	Mycobacteriales	Mycobacteriaceae	Mycobacteroides	Mycobacteroides franklinii			R	H	A	E
31680121|WP_046253756.1	cydC	550	Mycobacteroides chelonae CCUG 47445	31680121	Bacillati	Actinomycetota	Actinomycetes	Mycobacteriales	Mycobacteriaceae	Mycobacteroides	Mycobacteroides chelonae			R	H	A	E
75263862|WP_003036006.1	cydC	549	Francisella tularensis subsp. novicida D9876	75263862	Pseudomonadati	Pseudomonadota	Gammaproteobacteria	Thiotrichales	Francisellaceae	Francisella	Francisella tularensis			R	H	T	N
72523685|WP_211490857.1	cydC	549	Francisella philomiragia	72523685	Pseudomonadati	Pseudomonadota	Gammaproteobacteria	Thiotrichales	Francisellaceae	Francisella	Francisella philomiragia			R	H	T	N
45432814|WP_014715178.1	cydC	549	Francisella orientalis LADL 07-285A	45432814	Pseudomonadati	Pseudomonadota	Gammaproteobacteria	Thiotrichales	Francisellaceae	Francisella	Francisella orientalis			R	H	T	N
93255076|WP_159184386.1	cydC	549	Francisella noatunensis subsp. noatunensis	93255076	Pseudomonadati	Pseudomonadota	Gammaproteobacteria	Thiotrichales	Francisellaceae	Francisella	Francisella noatunensis			R	H	T	N
56587739|WP_025515311.1	cydC	549	Bordetella trematum	56587739	Pseudomonadati	Pseudomonadota	Betaproteobacteria	Burkholderiales	Alcaligenaceae	Bordetella	Bordetella trematum			R	H	T	T
92933636|WP_114852158.1	cydC	549	Bordetella avium	92933636	Pseudomonadati	Pseudomonadota	Betaproteobacteria	Burkholderiales	Alcaligenaceae	Bordetella	Bordetella avium			R	H	T	M
78120258|WP_126985198.1	cydC	549	Brachybacterium paraconglomeratum	78120258	Bacillati	Actinomycetota	Actinomycetes	Micrococcales	Dermabacteraceae	Other	Other			R	H	A	D
45765042|WP_043075700.1	cydC	549	Mycobacteroides immunogenum	45765042	Bacillati	Actinomycetota	Actinomycetes	Mycobacteriales	Mycobacteriaceae	Mycobacteroides	Mycobacteroides immunogenum			R	H	A	D
66499827|WP_074620802.1	cydC	548	Mameliella alba	66499827	Pseudomonadati	Pseudomonadota	Alphaproteobacteria	Rhodobacterales	Roseobacteraceae	Mameliella	Mameliella alba			R	H	T	G
29937322|WP_197539146.1	cydC	548	Rhodococcus pyridinivorans SB3094	29937322	Bacillati	Actinomycetota	Actinomycetes	Mycobacteriales	Nocardiaceae	Other	Other			R	H	A	D
93379564|WP_005111158.1	cydC	548	Mycobacteroides abscessus ATCC 19977	93379564	Bacillati	Actinomycetota	Actinomycetes	Mycobacteriales	Mycobacteriaceae	Mycobacteroides	Mycobacteroides abscessus			R	H	A	E
29697423|WP_023373664.1	cydC	548	Mycobacterium kansasii ATCC 12478	29697423	Bacillati	Actinomycetota	Actinomycetes	Mycobacteriales	Mycobacteriaceae	Mycobacterium	Mycobacterium kansasii			R	H	A	D
94723814|WP_286249696.1	cydC	548	Marinobacter shengliensis	94723814	Pseudomonadati	Pseudomonadota	Gammaproteobacteria	Pseudomonadales	Marinobacteraceae	Marinobacter	Marinobacter shengliensis			R	H	V	T
82884121|WP_138679915.1	cydC	548	Acidipropionibacterium jensenii	82884121	Bacillati	Actinomycetota	Actinomycetes	Propionibacteriales	Propionibacteriaceae	Acidipropionibacterium	Acidipropionibacterium jensenii			R	H	A	D
29849017|WP_080692416.1	cydC	547	Gilliamella apicola	29849017	Pseudomonadati	Pseudomonadota	Gammaproteobacteria	Orbales	Orbaceae	Gilliamella	Gilliamella apicola			R	H	T	H
90544086|WP_035770774.1	cydC	547	Clostridium cadaveris	90544086	Bacillati	Bacillota	Clostridia	Eubacteriales	Clostridiaceae	Other	Other			Q	H	A	V
51372255|WP_028710959.1	cydC	545	Paracoccus pantotrophus	51372255	Pseudomonadati	Pseudomonadota	Alphaproteobacteria	Rhodobacterales	Paracoccaceae	Paracoccus	Paracoccus pantotrophus			R	H	V	G
97441009|WP_372510786.1	cydC	545	Mycobacterium montefiorense	97441009	Bacillati	Actinomycetota	Actinomycetes	Mycobacteriales	Mycobacteriaceae	Mycobacterium	Mycobacterium montefiorense			R	H	A	D
99745492|WP_065651772.1	cydC	543	Gilliamella apis	99745492	Pseudomonadati	Pseudomonadota	Gammaproteobacteria	Orbales	Orbaceae	Gilliamella	Gilliamella apis			R	H	T	H
98665716|WP_066604997.1	cydC	543	Celeribacter halophilus	98665716	Pseudomonadati	Pseudomonadota	Alphaproteobacteria	Rhodobacterales	Roseobacteraceae	Celeribacter	Celeribacter halophilus			R	H	T	G
70782600|WP_082013957.1	cydC	543	Corynebacterium minutissimum	70782600	Bacillati	Actinomycetota	Actinomycetes	Mycobacteriales	Corynebacteriaceae	Other	Other			R	H	A	D
61131424|WP_041560624.1	cydC	542	Nocardia farcinica IFM 10152	61131424	Bacillati	Actinomycetota	Actinomycetes	Mycobacteriales	Nocardiaceae	Nocardia	Nocardia farcinica			R	H	A	A
83709457|WP_278519677.1	cydC	539	Mitsuokella jalaludinii	83709457	Bacillati	Bacillota	Negativicutes	Selenomonadales	Selenomonadaceae	Mitsuokella	Mitsuokella jalaludinii			R	H	A	D
31821262|WP_014421445.1	cydC	539	Marinobacter nauticus ATCC 49840	31821262	Pseudomonadati	Pseudomonadota	Gammaproteobacteria	Pseudomonadales	Marinobacteraceae	Marinobacter	Marinobacter nauticus			R	H	V	T
32475665|WP_006694437.1	cydC	538	Selenomonas noxia ATCC 43541	32475665	Bacillati	Bacillota	Negativicutes	Selenomonadales	Selenomonadaceae	Selenomonas	Selenomonas noxia			R	H	A	D
90605911|WP_138441406.1	cydC	538	Marinobacter alexandrii	90605911	Pseudomonadati	Pseudomonadota	Gammaproteobacteria	Pseudomonadales	Marinobacteraceae	Marinobacter	Marinobacter alexandrii			R	H	V	T
78560347|WP_014577126.1	cydC	538	Marinobacter adhaerens	78560347	Pseudomonadati	Pseudomonadota	Gammaproteobacteria	Pseudomonadales	Marinobacteraceae	Marinobacter	Marinobacter adhaerens			R	H	V	T
77256080|WP_085680594.1	cydC	537	Marinobacter salarius	77256080	Pseudomonadati	Pseudomonadota	Gammaproteobacteria	Pseudomonadales	Marinobacteraceae	Marinobacter	Marinobacter salarius			R	H	V	T
92856160|WP_002517200.1	cydC	534	Cutibacterium acnes subsp. acnes	92856160	Bacillati	Actinomycetota	Actinomycetes	Propionibacteriales	Propionibacteriaceae	Other	Other			R	H	A	D
92881789|WP_002529181.1	cydC	534	Cutibacterium modestum P08	92881789	Bacillati	Actinomycetota	Actinomycetes	Propionibacteriales	Propionibacteriaceae	Cutibacterium	Cutibacterium modestum			R	H	A	D
29842750|WP_015583418.1	cydC	534	Cutibacterium avidum 44067	29842750	Bacillati	Actinomycetota	Actinomycetes	Propionibacteriales	Propionibacteriaceae	Cutibacterium	Cutibacterium avidum			R	H	A	D
82886575|WP_141328561.1	cydC	534	Corynebacterium variabile	82886575	Bacillati	Actinomycetota	Actinomycetes	Mycobacteriales	Corynebacteriaceae	Corynebacterium	Corynebacterium variabile			R	H	A	D
7332889|YP_002516171.1	cydC	532	Caulobacter vibrioides NA1000	7332889	Pseudomonadati	Pseudomonadota	Alphaproteobacteria	Caulobacterales	Caulobacteraceae	Caulobacter	Caulobacter vibrioides			R	H	A	T
82881133|WP_084559200.1	cydC	531	Corynebacterium flavescens	82881133	Bacillati	Actinomycetota	Actinomycetes	Mycobacteriales	Corynebacteriaceae	Other	Other			R	H	A	N
92868845|WP_013222959.1	cydC	530	Amycolatopsis mediterranei S699	92868845	Bacillati	Actinomycetota	Actinomycetes	Pseudonocardiales	Pseudonocardiaceae	Amycolatopsis	Amycolatopsis mediterranei			R	H	V	D
75260989|WP_014526191.1	cydC	527	Corynebacterium ulcerans 809	75260989	Bacillati	Actinomycetota	Actinomycetes	Mycobacteriales	Corynebacteriaceae	Corynebacterium	Corynebacterium ulcerans			R	H	A	D
75008505|WP_087454471.1	cydC	527	Corynebacterium silvaticum	75008505	Bacillati	Actinomycetota	Actinomycetes	Mycobacteriales	Corynebacteriaceae	Corynebacterium	Corynebacterium silvaticum			R	H	A	D
95361205|WP_226906077.1	cydC	526	Propionibacterium acidifaciens	95361205	Bacillati	Actinomycetota	Actinomycetes	Propionibacteriales	Propionibacteriaceae	Propionibacterium	Propionibacterium acidifaciens			R	H	A	D
92727041|WP_046205252.1	cydC	526	Corynebacterium parakroppenstedtii	92727041	Bacillati	Actinomycetota	Actinomycetes	Mycobacteriales	Corynebacteriaceae	Other	Other			R	H	A	D
300996968|WP_225535609.1	cydC	525	Tsukamurella tyrosinosolvens	300996968	Bacillati	Actinomycetota	Actinomycetes	Mycobacteriales	Tsukamurellaceae	Tsukamurella	Tsukamurella tyrosinosolvens			R	H	A	D
72412258|WP_049151447.1	cydC	524	Corynebacterium striatum	72412258	Bacillati	Actinomycetota	Actinomycetes	Mycobacteriales	Corynebacteriaceae	Corynebacterium	Corynebacterium striatum			R	H	A	D
95320951|WP_060925390.1	cydC	523	Corynebacterium xerosis NBRC 16721 = ATCC 373	95320951	Bacillati	Actinomycetota	Actinomycetes	Mycobacteriales	Corynebacteriaceae	Corynebacterium	Corynebacterium xerosis			R	H	A	D
93973953|WP_014401360.1	cydC	521	Corynebacterium pseudotuberculosis	93973953	Bacillati	Actinomycetota	Actinomycetes	Mycobacteriales	Corynebacteriaceae	Corynebacterium	Corynebacterium pseudotuberculosis			R	H	A	D
64405773|WP_061787303.1	cydC	520	Arachnia propionica	64405773	Bacillati	Actinomycetota	Actinomycetes	Propionibacteriales	Propionibacteriaceae	Arachnia	Arachnia propionica			R	H	A	D
1019131|WP_011014154.1	cydC	518	Corynebacterium glutamicum ATCC 13032	1019131	Bacillati	Actinomycetota	Actinomycetes	Mycobacteriales	Corynebacteriaceae	Corynebacterium	Corynebacterium glutamicum			R	H	A	D
82876837|WP_025387118.1	cydC	518	Corynebacterium casei LMG S-19264	82876837	Bacillati	Actinomycetota	Actinomycetes	Mycobacteriales	Corynebacteriaceae	Corynebacterium	Corynebacterium casei			R	H	A	D
29422017|WP_014319301.1	cydC	515	Corynebacterium diphtheriae	29422017	Bacillati	Actinomycetota	Actinomycetes	Mycobacteriales	Corynebacteriaceae	Corynebacterium	Corynebacterium diphtheriae			R	H	A	D
97332810|WP_374064610.1	cydC	515	Corynebacterium belfantii	97332810	Bacillati	Actinomycetota	Actinomycetes	Mycobacteriales	Corynebacteriaceae	Corynebacterium	Corynebacterium belfantii			R	H	A	D
74902690|WP_144318349.1	cydC	495	Corynebacterium sanguinis	74902690	Bacillati	Actinomycetota	Actinomycetes	Mycobacteriales	Corynebacteriaceae	Corynebacterium	Corynebacterium sanguinis			R	H	A	D
